# Supplementary material for: Genetic Aspects of Dental Impaction: A Scoping Review
Source: Genes (Basel). 2026 Feb 26;17(3):265. doi: 10.3390/genes17030265 (PMC13025325; doi:10.3390/genes17030265)
Supplement: Supplementary file 1 [file genes-17-00265-s001.zip]

Archive with 3 entries (3 files):
- PRIMERCRIBADO+RESUMEN.xlsx
- PRISMA-ScR-Fillable-Checklist_11Sept2019.pdf
- RISK OF BIAS.pdf
