# Supplementary material for: Genetic Aspects of Dental Impaction: A Scoping Review
Source: Genes (Basel). 2026 Feb 26;17(3):265. doi: 10.3390/genes17030265 (PMC13025325; doi:10.3390/genes17030265)
Supplement: Supplementary file 1 [file genes-17-00265-s001.zip › PRIMERCRIBADO+RESUMEN.xlsx]

## Sheet: Combined_no_duplicates
Title		DOI	norm_doi	in_WOS1	in_WOS2	in_SCOPUS	in_PUBMED	num_sources	is_duplicate_between_lists	total_records_for_key
Tooth eruption disorders associated with systemic and genetic diseases: clinical guide	SI	10.1051/odfen/2018129	10.1051/odfen/2018129	x				1		1
Cleidocranial Dysostosis in a Family	SI	10.11606/issn.2176-7262.v50i6p371-376	10.11606/issn.2176-7262.v50i6p371-376	x		x		2	x	2
Dental and oral manifestations of coeliac disease - a literature review		10.12775/jehs.2023.30.01.001	10.12775/jehs.2023.30.01.001	x				1		1
Tooth Eruption Disorders: Literature Review and Clinical Case Reports		10.12775/qs.2024.23.54662	10.12775/qs.2024.23.54662	x				1		1
The use of mucoperiosteal flap and osteotomy for the treatment of gummy smile: a case report		10.1590/1981-86372025002320250011	10.1590/1981-86372025002320250011	x				1		2
Effectiveness of caries prevention in patients with high mineralization level of permanent teeth		10.17816/mechnikov635585	10.17816/mechnikov635585	x				1		1
Histological variation of natal and primary teeth: a mini-review with a case report		10.18203/2349-3291.ijcp20243482	10.18203/2349-3291.ijcp20243482	x				1		1
Dental eruption patterns and their relationship to systemic health conditions in children		10.18203/2394-6040.ijcmph20250047	10.18203/2394-6040.ijcmph20250047	x				1		1
Age estimation based on pulp/tooth volume ratio measured on cone-beam CT images		10.19184/stoma.v19i1.30698	10.19184/stoma.v19i1.30698	x				1		1
The effect of body mass index on tooth eruption and dental caries		10.20473/j.djmkg.v53.i3.p140-143	10.20473/j.djmkg.v53.i3.p140-143	x		x		2	x	2
Sickle Cell Disease: An Overview of Oral Health Considerations for Pediatric Patients		10.24018/ejdent.2021.2.3.53	10.24018/ejdent.2021.2.3.53	x				1		1
Gambaran Erupsi Gigi Permanen pada Anak Sindrom Down Usia 10-16 Tahun di Sekolah Luar Biasa Kabupaten Jember		10.24843/ijlfs.2018.v08.i01.p02	10.24843/ijlfs.2018.v08.i01.p02	x				1		1
MICROBES IN YOUR MOUTH: THE HIDDEN PLAYERS IN HEALTH, SICKNESS, AND TOMORROW'S CURES		10.31435/ijitss.3(47).2025.3545	10.31435/ijitss.3(47).2025.3545	x				1		1
The Dental and Oral Significance of Hutchinson-Gilford Prfogeria Syndrome		10.31661/gmj.vi.3763	10.31661/gmj.vi.3763	x				1		1
Management of Idiopathic Gingival Fibromatosis in a Child with Autism: A Case Report		10.3329/jdas.v8i1.81770	10.3329/jdas.v8i1.81770	x				1		1
MORPHOMETRIC STUDY OF THE MENINGEAL SHEATH ...		10.4314/aja.v9i1.15	10.4314/aja.v9i1.15	x				1		1
Hiperodoncia múltiple y su relación con la displasia cleidocraneal	NO	10.4321/s0213-12852013000100003	10.4321/s0213-12852013000100003	x		x		2	x	2
TREATMENT AND HISTOPATHOLOGICAL ANALYSIS OF COMPLEX ODONTOMA: CASE REPORT		10.46311/2318-0579.58.euj4137	10.46311/2318-0579.58.euj4137	x				1		1
Kajian Literatur tentang Dimensi Lengkung Gigi Fase Gigi Bercampur pada Anak Laki-Laki dan Perempuan		10.46799/jsa.v5i12.1567	10.46799/jsa.v5i12.1567	x				1		1
Oral Condition and Salivary pH Down Syndrome Children in the Occurrence of Caries: A Narrative Review		10.47941/ijhmnp.2419	10.47941/ijhmnp.2419	x				1		1
Manejo odontológico y manifestaciones orales en un niño con síndrome de Robinow: reporte de caso	SI	10.47990/vh7bd212	10.47990/vh7bd212	x				1		1
CHANGES FROM NORMALITY IN PATIENTS WITH DOWN SYNDROME: AN INTEGRATIVE LITERATURE REVIEW		10.51249/hs.v5i03.2556	10.51249/hs.v5i03.2556	x				1		1
Third Molar Eruption Mechanisms and Patterns		10.5195/d3000.2016.49	10.5195/d3000.2016.49	x				1		1
Tooth Eruption Disorders from Delayed Eruption to Ectopic Eruption Management	SI	10.52533/johs.2025.50807	10.52533/johs.2025.50807	x				1		1
ORAL MANIFESTATIONS IN CHILDREN WITH DOWN SYNDROME(MANIFESTASI ORAL PADA PASIEN ANAK DENGAN DOWN SYNDROME)		10.54052/jhds.v5n1.p19-30	10.54052/jhds.v5n1.p19-30	x				1		1
Development and growth of the facial skeleton in individual skeletal classes in the human population. Literature review		10.5604/01.3001.0012.0543	10.5604/01.3001.0012.0543	x				1		1
The inclusive use of effect size conversion and Bayes factor in digestive disease research		10.5604/01.3001.0012.7225	10.5604/01.3001.0012.7225	x				1		1
Incontinentia pigmenti - opis trzech przypadków		10.5604/01.3001.0012.9894	10.5604/01.3001.0012.9894	x				1		1
Hutchinson-Gilford Progeria Syndrome (HGPS) - relevant aspects of a rare syndrome diagnosed in a Brazilian child		10.5935/2525-5711.20160009	10.5935/2525-5711.20160009	x				1		1
Ectopic Tooth Eruption – Integrative Literature Review	SI	10.9734/acri/2024/v24i10907	10.9734/acri/2024/v24i10907	x				1		1
"A practical approach to dental care for patients with Wolf-Hirschhorn syndrome"		10.1111/scd.12644	10.1111/scd.12644	x		x		2	x	2
"Cherubism", a familial disease of the jaw bones						x		1		1
"Maxillary lateral incisor partial anodontia sequence": a clinical entity with epigenetic origin.		10.1590/2177-6709.22.6.028-034.oin	10.1590/2177-6709.22.6.028-034.oin	x		x	x	3	x	3
&#304;stanbul’da Ya&#351;ayan 6-18 Ya&#351; Aras&#305; K&#305;z Çocuklar&#305;nda Ergenlik Geli&#351;im Basamaklar&#305;n&#305;n De&#287;erlendirilmesi					x			1		1
&#945;11&#946;1 integrin-dependent regulation of periodontal ligament function in the erupting mouse incisor	Animales	10.1128/MCB.00041-07	10.1128/mcb.00041-07	x		x		2	x	2
&#946;-catenin is Required in Odontoblasts for Tooth Root Formation		10.1177/0022034512470137	10.1177/0022034512470137	x		x		2	x	2
'An unusual response of dental sepsis to antibiotics: parallels with the Jarisch-Herxheimer reaction'.		10.1136/bcr.07.2011.4500	10.1136/bcr.07.2011.4500				x	1		1
25-dihydroxyvitamin D3 promotes early osteogenic differentiation of PDLSCs and a 12-year follow-up case of early-onset vitamin D deficiency periodontitis		10.1016/j.jsbmb.2020.105805	10.1016/j.jsbmb.2020.105805			x		1		1
2 cases of impacted maxillary left central incisor as appeared in siblings in identical location	SI					x		1		1
3 '2' 1: Orthodontic re-positioning of canines into central incisors.		10.1038/sj.bdj.2012.318	10.1038/sj.bdj.2012.318				x	1		1
3-D imaging in post-traumatic malformation and eruptive disturbance in permanent incisors: a case report.		10.1111/j.1600-9657.2011.01038.x	10.1111/j.1600-9657.2011.01038.x				x	1		1
3D Analysis of maxillary incisor root inclinations in cases of unilateral maxillary canine impaction.	SI	10.1093/ejo/cjab071	10.1093/ejo/cjab071				x	1		1
4-Hexylresorcinol Administration Increases Dental Hard Tissue Formation and Incisor Eruption Rate in Rats		10.3390/app10165511	10.3390/app10165511	x				1		1
4H Syndrome With Late-Onset Growth Hormone Deficiency Caused by POLR3A Mutations		10.1001/archneurol.2011.1963	10.1001/archneurol.2011.1963	x		x		2	x	2
7308 A Case of Thyroid Hormone Resistance Associated With a Novel Mutation in the THRA Gene		10.1210/jendso/bvae163.1849	10.1210/jendso/bvae163.1849	x				1		1
[Analysis of amelogenesis imperfecta with abnormal tooth eruption caused by FAM83H mutation].		10.3760/cma.j.cn112144-20230318-00094	10.3760/cma.j.cn112144-20230318-00094	x		x		2	x	2
[Clinical and image features, and identification of pathogenic gene mutation of two cleidocranial dysplasia families].	SI			x		x		2	x	2
[Colony-stimulating factor-1 receptor in rat dental follicle cells].	ANIMALES			x				1		1
[Dentomaxillary and -facial problems in cleidocranial dysplasia].	SI			x				1		1
[Effect of tumor necrosis factor receptor associated factor 6 gene silencing by small interfering RNA on proliferation of odontoblast cells].				x				1		1
[Expression of hypoxia inducible factor-1alpha during mouse mandibular first molar eruption and its significance].	ANIMALES			x				1		1
[Familial adenomatous polyposis or Gardner syndrome--review of the literature and presentation of 2 clinical cases].	no			x				1		1
[Frequency of transposition and its treatment at the Department of Pedodontics and Orthodontics of Semmelweis University in the last five years].				x				1		1
[Genetics and tooth eruption disorders: a future exploration].	SI			x		x		2	x	2
[Helsmoortel-Van der Aa syndrome due to hotspot mutation of ADNP gene and a literature review].	SI	10.3760/cma.j.cn511374-20220120-00048	10.3760/cma.j.cn511374-20220120-00048	x		x		2	x	2
[Innovations in diagnosis and treatment about a case of primary failure eruption linked to a PTHR1 gene mutation].	SI	10.1051/orthodfr/2015025	10.1051/orthodfr/2015025	x		x		2	x	2
[Mechanisms of tooth eruption]		10.5177/ntvt.2014.04.13210	10.5177/ntvt.2014.04.13210			x		1		1
[Mechanisms of tooth eruption].				x				1		1
[Oral and maxillofacial manifestations of familial adenomatosis polyposis. Gardner's syndrome].	SI			x				1		1
[Orthodontic and oral surgery therapy in cleidocranial dysplasia].				x				1		1
[Osteopetrosis. Classification, etiology, treatment options and implications for oral health].				x				1		1
[Pierre Marie-Sainton cleidocranial dysplasia].	SI			x		x		2	x	2
[Primary failure of eruption (PFE). Clinical and molecular genetics analysis].	SI	10.1051/orthodfr/2013055	10.1051/orthodfr/2013055	x		x		2	x	2
[Primary failure of eruption: combined vision between paediatric dentist and orthodontist].		10.1684/orthodfr.2020.5	10.1684/orthodfr.2020.5	x		x		2	x	2
[Relationship between craniofacial architecture and retained lower third molar. Its' symptomatology].							x	1		1
[Research advances in tooth agenesis].				x				1		1
[Research progress in Runt-related transcription factor 2 regulation of bone remodeling and tooth eruption].		10.3760/cma.j.cn112144-20250613-00220	10.3760/cma.j.cn112144-20250613-00220	x				1		1
[Terminology and manifestations of eruption disturbances]		10.5177/ntvt.2014.04.13200	10.5177/ntvt.2014.04.13200			x		1		1
[Terminology and manifestations of eruption disturbances].				x				1		1
[Tissue engineered bone scaffold material in restoration of alveolar socket after extraction of lower impacted third molar].				x				1		1
[Tooth and bone research using genetically modified mice].	Animales			x		x		2	x	2
[Tooth eruption disturbances and syndromes]		10.5177/ntvt.2014.04.13198	10.5177/ntvt.2014.04.13198			x		1		1
[Tooth eruption disturbances and syndromes].				x				1		1
[Tooth transposition: results of an enquiry among practitioners].				x				1		1
A 13-year-old caucasian boy with cleidocranial dysplasia: A case report	SI	10.1186/1756-0500-6-6	10.1186/1756-0500-6-6			x		1		1
A 24.2-MB DELETION OF 4q12&#8594;q21.21 CHARACTERIZED BY ARRAY CGH IN A 13 1/2-YEAR-OLD GIRL WITH SHORT STATURE, MENTAL RETARDATION, DEVELOPMENTAL DELAY, HYPEROPIA, EXOTROPIA, ENAMEL DEFECTS, DELAYED TOOTH ERUPTION AND DELAYED PUBERTY	SI			x				1		1
A case of amelogenesis imperfecta.						x		1		1
A case of complex odontoma associated with an impacted lower deciduous second molar and analysis of the 107 odontomas.		10.1034/j.1601-0825.2002.1c778.x	10.1034/j.1601-0825.2002.1c778.x				x	1		1
A case of impacted central incisor due to dentigerous cyst associated with impacted compound odontome.		10.1136/bcr-2013-202447	10.1136/bcr-2013-202447				x	1		1
A case of impacted third molar from the prehistoric Hypogeum of Calaforno (Giarratana, Ragusa, Sicily): Reflections on the antiquity and evolutionary implications of this trait		10.1016/j.archoralbio.2025.106371	10.1016/j.archoralbio.2025.106371	x		x		2	x	2
A case of Invasive Cervical Root Resorption in a 12 y.o. female patient.		10.7417/CT.2020.2210	10.7417/ct.2020.2210				x	1		1
A case of partial pseudoanodontia.						x		1		1
A case of Zimmermann-Laband syndrome with supernumerary teeth		10.1902/jop.2003.74.8.1225	10.1902/jop.2003.74.8.1225			x		1		1
A case report of a compound odontoma causing delayed eruption of a central maxillary incisor: clinical and microscopic evaluation.		10.1097/00004770-200008000-00012	10.1097/00004770-200008000-00012				x	1		1
A combination of kissing molars, maxillary bilateral supernumerary teeth and macrodontia: a rare case report		10.1186/s12903-020-01092-9	10.1186/s12903-020-01092-9	x		x		2	x	2
A comparative study of odontogenic keratocysts associated with and not associated with an impacted mandibular third molar.		10.1067/moe.2002.126888	10.1067/moe.2002.126888				x	1		1
A comparison between dental maturity rate in the Swedish and Korean populations using a modified Demirjian method.				x				1		1
A comparison of piezosurgery and conventional surgery by heat shock protein 70 expression		10.1016/j.ijom.2012.10.027	10.1016/j.ijom.2012.10.027	x				1		1
A compound composite odontoma associated with unerupted permanent incisor--a case report.							x	1		1
A compound odontoma in the path of an erupting incisor.		10.1136/bcr-2013-200825	10.1136/bcr-2013-200825				x	1		1
A conservative treatment of an involved molar tooth associated with dentigerous cyst: a case report and literature review.		10.1186/s12903-024-04968-2	10.1186/s12903-024-04968-2				x	1		1
A controlled study of associated dental anomalies						x		1		1
A descriptive study of 113 unerupted supernumerary teeth in 79 pediatric patients in Barcelona.							x	1		1
A DNA microarray analysis of chemokine and receptor genes in the rat dental follicle - Role of secreted frizzled-related protein-1 in osteoclastogenesis	ANIMALES	10.1016/j.bone.2007.04.181	10.1016/j.bone.2007.04.181	x				1		1
A familial case of popliteal pterygium syndrome.				x		x	x	3	x	3
A family case report: disturbances in tooth form and eruption of the second premolar.						x		1		1
A genetic analysis of the normal body&#8208;height growth and dental development in man	SI	10.1111/j.1469-1809.1975.tb00119.x	10.1111/j.1469-1809.1975.tb00119.x			x		1		1
A Japanese patient with a mild Lenz-Majewski syndrome		10.1007/s10038-007-0165-y	10.1007/s10038-007-0165-y			x		1		1
A late-forming mandibular supernumerary: a complication of space closure.		10.1179/146531207225022149	10.1179/146531207225022149				x	1		1
A midline neurofibroma, clinically manifested as a mandibular gingival hyperplasia in a seven-year-old girl whose mother suffers from neurofibromatosis		10.1556/650.2020.31737	10.1556/650.2020.31737	x				1		1
A Multi-center Dental Panoramic Radiography Image Dataset for Impacted Teeth, Periodontitis, and Dental Caries: Benchmarking Segmentation and Classification Tasks		10.1007/s10278-024-00972-8	10.1007/s10278-024-00972-8		x			1		1
A multi-centre retrospective study of mandibular fractures: do occlusal support and the mandibular third molar affect mandibular angle and condylar fractures?		10.1016/j.ijom.2016.04.004	10.1016/j.ijom.2016.04.004				x	1		1
A natural history of cleidocranial dysplasia		10.1002/ajmg.10024	10.1002/ajmg.10024	x		x		2	x	2
A naturally-occurring canine model of congenital microphthalmia with multisystemic features				x				1		1
A new cyte in orthodontics: Osteocytes in tooth movement.		10.1111/ocr.12176	10.1111/ocr.12176				x	1		1
A new osteopetrosis mutant mouse strain (ntl) with odontoma-like proliferations and lack of tooth roots		10.1111/j.1600-0722.2009.00690.x	10.1111/j.1600-0722.2009.00690.x	x		x		2	x	2
A new phenotypic variant in cleidocranial dysplasia (CCD) associated with mutation c.391C>T of the RUNX2 gene	SI	10.1136/bcr-12-2011-5422	10.1136/bcr-12-2011-5422			x		1		1
A non-invasive system to manage impacted teeth associated with a large dentigerous cyst.		10.1177/14653125221088341	10.1177/14653125221088341				x	1		1
A nonhuman primate model of risk for deviant development						x		1		1
A novel 3D classification system for canine impactions - the KPG index		10.1002/rcs.260	10.1002/rcs.260		x			1		1
A novel Alu-mediated microdeletion in the RUNX2 gene in a Chinese patient with cleidocranial dysplasia	SI	10.1007/s12041-018-0891-2	10.1007/s12041-018-0891-2	x				1		1
A Novel CREBBP in-Frame Deletion Variant in a Chinese Girl with Atypical Rubinstein–Taybi Syndrome Phenotypes	SI	10.1007/s12031-020-01681-x	10.1007/s12031-020-01681-x			x		1		1
A novel dominant-negative FGFR1 variant causes Hartsfield syndrome by deregulating RAS/ERK1/2 pathway	SI	10.1038/s41431-019-0350-4	10.1038/s41431-019-0350-4			x		1		1
A novel homozygous PTH1R variant identified through whole-exome sequencing further expands the clinical spectrum of primary failure of tooth eruption in a consanguineous Saudi family	SI	10.1016/j.archoralbio.2016.03.012	10.1016/j.archoralbio.2016.03.012	x		x		2	x	2
A Novel lncRNA Mediates the Delayed Tooth Eruption of Cleidocranial Dysplasia	SI	10.3390/cells11172729	10.3390/cells11172729	x		x		2	x	2
A novel method in the removal of impacted mandibular third molar: buccal drainage.		10.1038/s41598-017-12722-8	10.1038/s41598-017-12722-8				x	1		1
A novel mutation in the C-terminal region of RUNX2/CBFA1 distal to the DNA-binding runt domain in a Japanese patient with cleidocranial dysplasia	SI	10.1016/j.ijom.2010.09.025	10.1016/j.ijom.2010.09.025	x				1		1
A novel mutation in the proteolytic domain of LONP1 causes atypical CODAS syndrome	SI	10.1038/jhg.2017.11	10.1038/jhg.2017.11	x		x		2	x	2
A novel nonsense PTH1R variant shows incomplete penetrance of primary failure of eruption: a case report.	SI	10.1186/s12903-019-0944-9	10.1186/s12903-019-0944-9				x	1		1
A Novel Pathogenic TSPEAR Variant in a Family with Clinical Variability: Definition of Dental Anomalies and Review of the Literature	SI	10.1159/000544806	10.1159/000544806			x		1		1
A novel PTH1R mutation causes primary failure of eruption via the cAMP-PI3K/AKT pathway	SI	10.1186/s40510-025-00555-5	10.1186/s40510-025-00555-5		x	x		2	x	2
A novel PTHR-1 gene mutation in a context of familial primary failure of eruption: Case report and literature review	SI	10.1051/mbcb/2015052	10.1051/mbcb/2015052			x		1		1
A novel RUNX2 mutation (T420I) in Chinese patients with cleidocranial dysplasia	SI	10.4238/vol9-1gmr685	10.4238/vol9-1gmr685	x				1		1
A Novel RUNX2 Mutation in a Korean Family with Cleidocranial Dysplasia	SI			x				1		1
A novel splicing mutation of ectodysplasin A gene responsible for hypohidrotic ectodermal dysplasia		10.1111/odi.12874	10.1111/odi.12874			x		1		1
A pigmented dentigerous cyst in a patient with multiple dentigerous cysts of the jaws: a case report.							x	1		1
A possible cranio-oro-facial phenotype in Cockayne syndrome		10.1186/1750-1172-8-9	10.1186/1750-1172-8-9			x		1		1
A potpourri of syndromes with anomalies of dentition						x		1		1
A Prediction Model for External Root Resorption of the Second Molars Associated With Third Molars.		10.1016/j.identj.2024.09.031	10.1016/j.identj.2024.09.031				x	1		1
A radiographic comparison of apical root resorption after orthodontic treatment with a standard edgewise and a straight-wire edgewise technique.		10.1093/ejo/22.6.665	10.1093/ejo/22.6.665				x	1		1
A randomized, double-blind, parallel-group study comparing the analgesic effect of etoricoxib to placebo, naproxen sodium, and acetaminophen with codeine using the dental impaction pain model.		10.1097/00002508-200405000-00004	10.1097/00002508-200405000-00004				x	1		1
A rare case of hereditary multiple impacted normal and supernumerary teeth	SI					x		1		1
A rare case of unerupted second deciduous molar located inferior to the second premolar: case report.							x	1		1
A rare non-syndrome case of concomitant multiple supernumerary teeth and partial anodontia.		10.17796/jcpd.25.2.k4617k5126205k46	10.17796/jcpd.25.2.k4617k5126205k46				x	1		1
A Recurrent FAM83H Mutation in an Extended Colombian Family and Variable Craniofacial Phenotypes		10.3390/children9030362	10.3390/children9030362	x		x		2	x	2
A refined guide for aging muskoxen (Ovibos moschatus) based on mandibular examination		10.1371/journal.pone.0328994	10.1371/journal.pone.0328994	x				1		1
A regimen of systematic periodontal care after removal of impacted mandibular third molars manages periodontal pockets associated with the mandibular second molars.		10.1111/j.1600-051X.2005.00773.x	10.1111/j.1600-051x.2005.00773.x				x	1		1
A retrospective analysis of the characteristics, treatment and follow-up of 26 odontomas in Greek children.		10.2334/josnusd.52.439	10.2334/josnusd.52.439				x	1		1
A retrospective assessment of zinc oxide-eugenol pulpectomies in vital maxillary primary incisors successfully restored with composite resin crowns.							x	1		1
A retrospective study of unerupted maxillary incisors associated with supernumerary teeth.		10.1054/bjom.1999.0210	10.1054/bjom.1999.0210				x	1		1
A retrospective study on the influence of maxillary canine impaction on premolar root morphology		10.1007/s00784-012-0779-0	10.1007/s00784-012-0779-0	x				1		1
A retrospective study: Do all impacted teeth cause pathology?		10.4103/njcp.njcp_563_18	10.4103/njcp.njcp_563_18				x	1		1
A review of clinical features in 13 cases of impacted primary teeth.		10.1046/j.1365-263x.2001.00236.x	10.1046/j.1365-263x.2001.00236.x				x	1		1
A review of the oral health-related evidence that supports the orthodontic treatment need indices		10.1016/j.pio.2012.03.002	10.1016/j.pio.2012.03.002			x		1		1
A review of tooth formation in children with cleft lip/palate		10.1016/0889-5406(86)90022-3	10.1016/0889-5406(86)90022-3			x		1		1
A Role for &#945;11&#946;1 Integrin in the Human Periodontal Ligament		10.1177/0022034509339291	10.1177/0022034509339291	x		x		2	x	2
A study of the clinical, histopathologic and ultrastructural aspects of enamel agenesis: Report of case						x		1		1
A study on interdental spaces of the deciduous dental arch in Indian sample						x		1		1
A targeted next-generation sequencing assay for the molecular diagnosis of genetic disorders with orodental involvement	SI	10.1136/jmedgenet-2015-103302	10.1136/jmedgenet-2015-103302	x		x		2	x	2
A Three-dimensional Analysis of Nasopharyngeal Airway Characteristics in Subjects with Cleidocranial Dysplasia: A CBCT Study		10.5005/jp-journals-10005-2447	10.5005/jp-journals-10005-2447			x		1		1
A three-dimensional analysis of primary failure of eruption in humans and mice		10.1111/odi.13249	10.1111/odi.13249	x		x	x	3	x	3
A unique, Late Oligocene shrew-like marsupial from western Argentina and the evolution of dental morphology		10.1080/14772019.2013.799611	10.1080/14772019.2013.799611	x				1		1
A variant of the Ekman-Westborg-Julin trait. A case report and review of the literature		10.1016/j.ajoms.2015.05.010	10.1016/j.ajoms.2015.05.010			x		1		1
A yet undescribed IRF6 variant causes a new type of ectodermal dysplasia with natal teeth		10.1111/jdv.20564	10.1111/jdv.20564			x		1		1
AAOMP Case Challenge: a non-expansile radiolucency of the posterior mandible.							x	1		1
Aberrant root formation: Review of root genesis and three case reports				x			x	2	x	2
Aberrantly elevated Wnt signaling is responsible for cementum overgrowth and dental ankylosis		10.1016/j.bone.2018.10.023	10.1016/j.bone.2018.10.023	x		x		2	x	2
Abnormal bone remodelling activity of dental follicle cells from a cleidocranial dysplasia patient		10.1111/odi.12900	10.1111/odi.12900	x		x		2	x	2
Abnormal dental follicle cells: A crucial determinant in tooth eruption disorders (Review)		10.3892/mmr.2024.13292	10.3892/mmr.2024.13292	x		x		2	x	2
Abnormal dentition and decrease in body weight in the genetically obese mouse (genotype, ob/ob)						x		1		1
Abnormal eruption of teeth in relation to FGFR1 heterozygote mutation: a rare case of osteoglophonic dysplasia with 4-year follow-up	SI	10.1186/s12903-022-02069-6	10.1186/s12903-022-02069-6	x		x		2	x	2
Absence of functional type 1 parathyroid hormone (PTH)/PTH-related protein receptors in humans is associated with abnormal breast development and tooth impaction.	SI	10.1210/jcem.86.4.7404	10.1210/jcem.86.4.7404				x	1		1
Acquired resistance to pamidronate treated effectively with zoledronate in juvenile Paget’s disease		10.1007/s00198-018-4443-7	10.1007/s00198-018-4443-7			x		1		1
Acrocallosal Syndrome: A Case Report and Literature Survey				x		x		2	x	2
Actinomyces-associated calcifications in a dentigerous cyst of the mandible.		10.1097/SCS.0b013e31828f2e72	10.1097/scs.0b013e31828f2e72				x	1		1
Activated PI3K&#948; syndrome – reviewing challenges in diagnosis and treatment		10.3389/fimmu.2023.1208567	10.3389/fimmu.2023.1208567			x		1		1
Activity-dependent neuroprotective protein (ADNP)-related intellectual disability and autism spectrum disorders: A literature review		10.1016/j.neurenf.2020.01.003	10.1016/j.neurenf.2020.01.003			x		1		1
Acute cervicofacial necrotizing fasciitis: three clinical cases and a review of the current literature.							x	1		1
Acute inflammation in horizontal incompletely impacted third molar with radiolucency in the elderly.		10.2147/cia.s6052	10.2147/cia.s6052				x	1		1
Adenomatoid odontogenic tumor associated with unerupted first primary molar.							x	1		1
Adenomatoid odontogenic tumor: a report of an unusual maxillary lesion.							x	1		1
Adenomatoid odontogenic tumor: an uncommon location.							x	1		1
Adenomatoid odontogenic tumors: an analysis of 67 cases in a Thai population.		10.1016/j.tripleo.2007.02.020	10.1016/j.tripleo.2007.02.020				x	1		1
Adequacy of mandibular premolar position despite early loss of its deciduous molar.				x		x	x	3	x	3
Adjacent dentigerous cysts with the ectopic displacement of a third mandibular molar and supernumerary (forth) molar: a rare occurrence.	8	10.1016/j.tripleo.2009.02.002	10.1016/j.tripleo.2009.02.002				x	1		1
Adult Mesenchymal Stem Cells from Oral Cavity and Surrounding Areas: Types and Biomedical Applications		10.3390/pharmaceutics15082109	10.3390/pharmaceutics15082109			x		1		1
Adult orthodontics in the absence of orthognathic treatment: a hospital perspective.		10.1179/1465312512Z.00000000050	10.1179/1465312512z.00000000050				x	1		1
Adult-onset hypophosphatasia diagnosed after consecutive tooth loss during orthodontic treatment: a case report		10.1186/s13256-024-04948-8	10.1186/s13256-024-04948-8			x		1		1
Aesthetic management of non-syndromic secondarily retained permanent mandibular canine.		10.1136/bcr-2013-009145	10.1136/bcr-2013-009145				x	1		1
Aetiology of supernumerary teeth: a literature review		10.1007/s40368-013-0082-z	10.1007/s40368-013-0082-z	x		x		2	x	2
Age as a factor in the complication rate after removal of unerupted/impacted third molars at the time of mandibular sagittal split osteotomy.		10.1053/joms.2002.33114	10.1053/joms.2002.33114				x	1		1
Age determination in crossbred calves using different techniques						x		1		1
Age estimation based on the pattern of Eruption of permanent teeth		10.21088/ijfmp.0974.3383.10217.3	10.21088/ijfmp.0974.3383.10217.3			x		1		1
Age estimation of individuals aged 5-23 years based on dental development of the Indonesian population		10.1080/20961790.2021.1886648	10.1080/20961790.2021.1886648	x		x		2	x	2
Age-related prevalence and correlation of dental and periodontal lesions in second molars adjacent to mesioangular and horizontally impacted mandibular third molars: a CBCT study.		10.1186/s12903-025-06404-5	10.1186/s12903-025-06404-5				x	1		1
Agenesis of maxillary lateral incisors and associated dental anomalies		10.1016/j.ajodo.2009.12.024	10.1016/j.ajodo.2009.12.024	x		x		2	x	2
AI-Driven localization of all impacted teeth and prediction of winter angulation for third molars on panoramic radiographs: Clinical user interface design.		10.1016/j.compbiomed.2024.108755	10.1016/j.compbiomed.2024.108755		x			1		1
All enamel is not created equal: Supports from a novel FAM83H mutation		10.1002/ajmg.a.37406	10.1002/ajmg.a.37406			x		1		1
Alterations in Tooth Structure and Associated Systemic Conditions		10.1016/j.rcl.2017.08.009	10.1016/j.rcl.2017.08.009			x		1		1
Altered distribution of extracellular matrix proteins in the periodontal ligament of periostin-deficient mice					x			1		1
Altered gene expression in human cleidocranial dysplasia dental pulp cells		10.1016/j.archoralbio.2004.10.014	10.1016/j.archoralbio.2004.10.014	x				1		1
Alternative cone-beam computed tomography method for the analysis of bone density around impacted maxillary canines		10.1016/j.ajodo.2018.01.008	10.1016/j.ajodo.2018.01.008	x		x		2	x	2
Alveolar cleft reconstruction using different grafting techniques		10.3889/oamjms.2019.236	10.3889/oamjms.2019.236			x		1		1
Ameloblastic fibro-odontoma: a clinicopathologic study of 12 cases.		10.17796/jcpd.35.4.t3387t25865758w3	10.17796/jcpd.35.4.t3387t25865758w3				x	1		1
Ameloblastic fibroma diagnosis, treatment and propensity for misidentification.							x	1		1
Ameloblastic fibroma of the mandible associated with root resorption and unerupted teeth: a case report.							x	1		1
Ameloblastoma: a multicentric study.		10.1016/j.oooo.2012.01.011	10.1016/j.oooo.2012.01.011				x	1		1
Ameloblastomatous calcifying odontogenic cyst in the mandible.		10.1259/dmfr/24662522	10.1259/dmfr/24662522				x	1		1
Amelogenesis Imperfecta and Nephrocalcinosis Syndrome: A Case Report and Review of the Literature		10.1159/000322828	10.1159/000322828	x		x		2	x	2
Amelogenesis imperfecta and nephrocalcinosis: a new case of this rare syndrome.		10.17796/jcpd.27.2.3188100w6t4516j8	10.17796/jcpd.27.2.3188100w6t4516j8				x	1		1
Amelogenesis imperfecta with coronal resorption: Report of three cases		10.12968/denu.2015.42.10.945	10.12968/denu.2015.42.10.945			x		1		1
Amelogenesis Imperfecta with Coronal Resorption: Report of Three Cases.				x				1		1
Amelogenesis imperfecta, hypoplastic type associated with some dental abnormalities: a case report.		10.1590/s0103-64402010000200014	10.1590/s0103-64402010000200014				x	1		1
Amelogenic transcriptome profiling in ameloblast-like cells derived from adult gingival epithelial cells		10.1038/s41598-019-40091-x	10.1038/s41598-019-40091-x	x		x		2	x	2
Amelogenin gene expression in porcine odontoblasts		10.1177/0810103	10.1177/0810103			x		1		1
Amelogenin gene expression in porcine odontoblasts		10.1177/154405910208100204	10.1177/154405910208100204	x				1		1
Amelogenin-deficient mice display an amelogenesis imperfecta phenotype		10.1074/jbc.M104624200	10.1074/jbc.m104624200	x		x		2	x	2
An amelogenin mutation leads to disruption of the odontogenic apparatus and aberrant expression of Notch I		10.1111/j.1600-0714.2010.00940.x	10.1111/j.1600-0714.2010.00940.x	x		x		2	x	2
An assessment of root cementum in cleidocranial dysplasia.		10.1043/0003-3219(2001)071<0293:AAORCI>2.0.CO;2	10.1043/0003-3219(2001)071<0293:aaorci>2.0.co;2				x	1		1
An association between sella turcica bridging and dental transposition		10.1093/ejo/cjq106	10.1093/ejo/cjq106	x		x		2	x	2
An asymptomatic ectopic impacted tooth in the mandibular ramus region with congenital loss of the second lower right premolar: A rare case report		10.1097/MD.0000000000041367	10.1097/md.0000000000041367	x				1		1
An early central granular cell odontogenic tumor arising from the dental follicle of an impacted mandibular third molar.		10.1016/j.jfma.2014.02.004	10.1016/j.jfma.2014.02.004				x	1		1
An idiosyncratic post-traumatic tetrad: compound odontome, dentigerous cyst, impaction, and double-dilaceration.		10.3290/j.qi.a32562	10.3290/j.qi.a32562				x	1		1
An impacted central incisor due to supernumerary teeth: a multidisciplinary approach.							x	1		1
An implant versus a conventional fixed prosthesis: a case report.							x	1		1
An in situ hybridization study of syndecan family during the late stages of developing mouse molar tooth germ		10.1007/s12565-022-00647-w	10.1007/s12565-022-00647-w	x		x		2	x	2
An insight into the malocclusion of cleidocranial dysplasia.				x		x	x	3	x	3
An Interdisciplinary Approach to Treating Impacted Canines Associated with Gummy Smiles						x		1		1
An interesting case of unilateral multiple impacted unerupted teeth in a young adolescent child: A case report and discussion		10.4103/jnsbm.jnsbm_12_21	10.4103/jnsbm.jnsbm_12_21			x		1		1
An interview with Adrian Becker.	entrevista						x	1		1
An interview with Sylvia Frazier-Bowers.	entrvista	10.1590/2176-9451.20.2.022-028.int	10.1590/2176-9451.20.2.022-028.int	x		x		2	x	2
An investigation into the relationship between mandibular third molars and angle fractures in Nigerians.		10.1054/bjom.2000.0312	10.1054/bjom.2000.0312				x	1		1
An Uncommon Occurrence of Three-Fourth Molars Concomitant to Hypodontia in a Nonsyndromic Patient.		10.1097/SCS.0000000000003322	10.1097/scs.0000000000003322				x	1		1
An unidentified neonatal progeroid syndrome: Follow-up report		10.1007/BF00441901	10.1007/bf00441901			x		1		1
An unusual association of extraoral sinus tract with unerupted permanent tooth.							x	1		1
An unusual manifestation of actinomycosis infection of the maxilla.							x	1		1
An unusual manifestation of X-linked hypohidrotic ectodermal dysplasia with palmoplantar keratoderma		10.1111/ced.14096	10.1111/ced.14096			x		1		1
An update on crown lengthening. Part 1: Gingival tissue excess.				x				1		1
Anaemia-based screening for resistance to thyroid hormone alpha in children		10.1111/cen.15007	10.1111/cen.15007	x		x		2	x	2
Analysis of body mass index, the mandible, and dental alveolar arch factors in prediction of mandibular third molar impaction: a pilot study.							x	1		1
Analysis of enamel development using murine model systems: Approaches and limitations.		10.3389/fphys.2014.00313	10.3389/fphys.2014.00313			x		1		1
Analysis of failure in the treatment of impacted maxillary canines.		10.1016/j.ajodo.2008.07.022	10.1016/j.ajodo.2008.07.022				x	1		1
Analysis of the morbidity of submerged deciduous molars: the use of imaging techniques.		10.1067/moe.2002.119245	10.1067/moe.2002.119245				x	1		1
Angiokeratoma corporis diffusum (Fabry's disease)						x		1		1
Angulation of mandibular third molars as a predictive factor for pericoronitis.							x	1		1
Anomalies of teeth, face and head - the genetic basis and recent research	SI	10.3238/OPKZH.2014.0026-0031	10.3238/opkzh.2014.0026-0031			x		1		1
Anomalies of the Developing Dentition: A Clinical Guide to Diagnosis and Management						x		1		1
Anomalous dental development with medical and genetic implications.	SI	10.3928/0090-4481-19850201-07	10.3928/0090-4481-19850201-07			x		1		1
Anterior arch crowding--a possible predictor for mandibular third molar impaction.							x	1		1
Anterior Open Bite Malocclusion: From Clinical Treatment Strategies towards the Dissection of the Genetic Bases of the Disease Using Human and Collaborative Cross Mice Cohorts		10.3390/jpm13111617	10.3390/jpm13111617	x		x		2	x	2
APDS2 and SHORT Syndrome in a Teenager with PIK3R1 Pathogenic Variant		10.1007/s10875-020-00843-1	10.1007/s10875-020-00843-1	x		x		2	x	2
Apicotomy: surgical management of maxillary dilacerated or ankylosed canines.		10.1016/j.ajodo.2013.01.023	10.1016/j.ajodo.2013.01.023				x	1		1
Apoptosis and reduced microvascular density of the lamina propria during tooth eruption in rats		10.1111/joa.12359	10.1111/joa.12359	x				1		1
Apoptosis-related factors in the epithelial components of dental follicles and dentigerous cysts associated with impacted third molars of the mandible		10.1016/j.tripleo.2004.04.016	10.1016/j.tripleo.2004.04.016		x			1		1
Apropos of a familial case of multiple dental retention						x		1		1
Are prenatal smoking and pregnancy BMI risk factors for caries experience in the offspring?					x			1		2
Ascending necrotising fasciitis as a result of odontogenic infection: a report of two cases.		10.1111/j.1834-7819.2001.tb00568.x	10.1111/j.1834-7819.2001.tb00568.x				x	1		1
Assessment of characteristic features and dental anomalies accompanying tooth transposition: a meta-analysis.		10.1016/j.ajodo.2008.12.017	10.1016/j.ajodo.2008.12.017				x	1		1
Assessment of Dry Socket after Mandibular Third Molar Surgery Using Platelet-Rich Fibrin - A Prospective Clinical Study.		10.29271/jcpsp.2023.05.504	10.29271/jcpsp.2023.05.504				x	1		1
Assessment of permanent teeth eruption in a sample of Egyptian primary school children		10.1093/qjmed/hcaa049.004	10.1093/qjmed/hcaa049.004	x				1		1
Assessment of Third Molar Impaction Pattern and Associated Clinical Symptoms in a Central Anatolian Turkish Population.		10.1159/000442416	10.1159/000442416				x	1		1
Assisted eruption of impacted teeth into an alveolar bone graft in a patient with cleft lip and palate.							x	1		1
Associated parameters of canine impaction in patients with unilateral cleft lip and palate after secondary alveolar bone grafting: a retrospective study.		10.1093/ejo/cjy011	10.1093/ejo/cjy011				x	1		1
Association Between Genetic Polymorphisms in Metaloproteinases of the Matrix and Delayed Tooth Emergence: A Cross-sectional Study	SI	10.1177/2320206819855590	10.1177/2320206819855590	x		x		2	x	2
Association between hypodontia of permanent maxillary lateral incisors and other dental anomalies.		10.1590/2177-6709.25.6.069-078.bbo	10.1590/2177-6709.25.6.069-078.bbo	x		x		2	x	2
Association Between Impacted Mandibular Third Molars and Temporomandibular Dysfunction: An Analysis Based on the Modified Helkimo Index.		10.3390/medicina61050850	10.3390/medicina61050850				x	1		1
Association between mandibular third molar impactions and distal carious lesions on the adjacent second molars: A cross-sectional study.		10.1177/03000605251324489	10.1177/03000605251324489				x	1		1
Association between mandibular third molar position and the occurrence of pericoronitis: A systematic review and meta-analysis.		10.1016/j.archoralbio.2019.104486	10.1016/j.archoralbio.2019.104486				x	1		1
Association between maternal polycystic ovary syndrome and early childhood growth: a continuous observation from 3 months to 6 years of age		10.1007/s10815-021-02378-9	10.1007/s10815-021-02378-9			x		1		1
Association between Maternal Smoking during Pregnancy and Missing Teeth in Adolescents		10.3390/ijerph16224536	10.3390/ijerph16224536	x		x		2	x	2
Association between maxillary anterior supernumerary teeth and impacted incisors in mixed dentition.		10.1016/j.adaj.2017.05.017	10.1016/j.adaj.2017.05.017				x	1		1
Association between maxillary canine impaction and other dental anomalies: radiological study of a mixed dentition children's cohort from an orthodontic clinic.		10.1007/s40368-023-00798-y	10.1007/s40368-023-00798-y				x	1		1
Association between maxillary lateral incisors' root volume and palatally displaced canines: An instrumental variables approach to the guidance theory.		10.2319/020818-107.1	10.2319/020818-107.1				x	1		1
Association Between Maxillary Posterior Segment Discrepancy And The Angulation Of Maxillary Molars In Patients With Different Vertical Growth Patterns.							x	1		1
Association Between Odontoma and Impacted Teeth.		10.1097/SCS.0000000000003433	10.1097/scs.0000000000003433				x	1		1
Association between rankl [RS9594759] and IL10 [RS1800896] Genes polymorphism and deciduous tooth eruption terms in Ukrainians born macrosomic.	SI			x		x		2	x	2
Association between sella turcica bridging and palatal canine impaction.		10.1016/j.ajodo.2014.06.010	10.1016/j.ajodo.2014.06.010				x	1		1
Association between the lack of teeth and the expression of myosins in masticatory muscles of microphthalmic mouse		10.1002/cbf.1821	10.1002/cbf.1821			x		1		1
Association between the presence of a partially erupted mandibular third molar and the existence of caries in the distal of the second molars.		10.1016/j.ijom.2012.03.003	10.1016/j.ijom.2012.03.003				x	1		1
Association of congenital Zika syndrome with dental alterations in children with microcephaly		10.1371/journal.pone.0276931	10.1371/journal.pone.0276931	x				1		1
Association of eruption timing of first permanent molars and incisors with body mass index of children in Bengaluru City		10.4103/jiaphd.jiaphd_81_19	10.4103/jiaphd.jiaphd_81_19	x				1		1
Association of Polymorphic and Haplotype Variants of the MSX1 Gene and the Impacted Teeth Phenomenon	SI	10.3390/genes12040577	10.3390/genes12040577	x		x	x	3	x	3
Association of tooth agenesis with dental anomalies in young subjects		10.1007/s10006-020-00879-y	10.1007/s10006-020-00879-y	x		x		2	x	2
Associations among the occurrence or types of maxillary canine impaction, labial frenum attachment types, lateral incisor anomalies, and midline diastema in patients with and without impaction: A case-control study.		10.1016/j.ortho.2023.100743	10.1016/j.ortho.2023.100743				x	1		1
Associations between occlusion, jaw relationships, craniofacial dimensions and the occurrence of palatally-displaced canines.		10.1016/j.ortho.2016.12.009	10.1016/j.ortho.2016.12.009				x	1		1
Associations of some variables to tooth formation in children with isolated cleft palate		10.1111/j.1600-0722.1984.tb01288.x	10.1111/j.1600-0722.1984.tb01288.x			x		1		1
Asymptomatic third molars.		10.1016/j.ajodo.2011.10.004	10.1016/j.ajodo.2011.10.004				x	1		1
Asymptomatic third molars under nominalist and essentialist lenses.		10.1016/j.joms.2013.12.003	10.1016/j.joms.2013.12.003				x	1		1
Atraso da Erupção Dentária: Revisão NarrativaDelayed Tooth Eruption: Narrative Review				x				1		1
Atypical Auditory Brainstem Response and Protein Expression Aberrations Related to ASD and Hearing Loss in the Adnp Haploinsufficient Mouse Brain		10.1007/s11064-019-02723-6	10.1007/s11064-019-02723-6	x		x		2	x	2
Atypical diabetes arising from SHORT syndrome: a case report		10.3389/fendo.2024.1467364	10.3389/fendo.2024.1467364	x		x		2	x	2
Atypical Orofacial Conditions in Noonan Syndrome: A Case Report		10.17796/jcpd.36.2.81074271088334h2	10.17796/jcpd.36.2.81074271088334h2	x		x		2	x	2
Authors' response.		10.1016/j.ajodo.2015.11.015	10.1016/j.ajodo.2015.11.015				x	1		1
Autism disorder (AD): An updated review for paediatric dentists		10.7860/JCDR/2014/7938.4080	10.7860/jcdr/2014/7938.4080			x		1		1
Autocrine regulation of mesenchymal progenitor cell fates orchestrates tooth eruption		10.1073/pnas.1810200115	10.1073/pnas.1810200115	x		x		2	x	2
Autosomal Recessive Robinow Syndrome: A Case Report				x		x	x	3	x	3
Autotransplantation of an impacted premolar using collagen sponge after cyst enucleation.		10.1016/j.joen.2014.10.013	10.1016/j.joen.2014.10.013				x	1		1
Autotransplantation of impacted canines.							x	1		1
BCL11B-related disorder in two canadian children: Expanding the clinical phenotype		10.1016/j.ejmg.2020.104007	10.1016/j.ejmg.2020.104007			x		1		1
Bell's palsy and dental infection: a case report and possible etiology.		10.1016/j.joms.2009.12.021	10.1016/j.joms.2009.12.021				x	1		1
Benefits of Coronectomy in Lower Third Molar Surgery: A Systematic Review and Meta-analysis.		10.1016/j.joms.2023.09.024	10.1016/j.joms.2023.09.024				x	1		1
Best cases from the AFIP: ameloblastoma and dentigerous cyst associated with impacted mandibular third molar tooth.		10.1148/rg.305095200	10.1148/rg.305095200				x	1		1
Best overall care.		10.1038/sj.bdj.2011.343	10.1038/sj.bdj.2011.343				x	1		1
Biangular fractures of the mandible.		10.1016/j.revsto.2013.03.004	10.1016/j.revsto.2013.03.004				x	1		1
Biased GPCR signaling by the native parathyroid hormone–related protein 1 to 141 relative to its N-terminal fragment 1 to 36		10.1016/j.jbc.2022.102332	10.1016/j.jbc.2022.102332			x		1		1
Bibliometric Study of Publications on Eruption of Deciduous and Permanent Teeth		10.1590/pboci.2024.062	10.1590/pboci.2024.062	x		x		2	x	2
Bilateral bimaxillary bi-rooted primary canines: report of a case.		10.17796/jcpd.34.2.x349307t363l5161	10.17796/jcpd.34.2.x349307t363l5161				x	1		1
Bilateral coronoid hypoplasia and complex odontoma: a rare concurrence of developmental pathology and odontogenic tumour of the mandible.		10.1136/bcr-2015-212022	10.1136/bcr-2015-212022				x	1		1
Bilateral Dentigerous Cysts of the Permanent Mandibular First Molars Treated with Marsupialization.							x	1		1
Bilateral impacted inverted mesiodens associated with dentigerous cyst.							x	1		1
Bilateral inverse canine impaction: a case report		10.1186/s13256-024-04977-3	10.1186/s13256-024-04977-3	x		x		2	x	2
Bilateral Mandibular Dentigerous Cysts Presenting as an Incidental Finding: A Case Report.		10.12659/AJCR.917943	10.12659/ajcr.917943				x	1		1
Bilateral mandibular fourth molars: A case report.		10.1016/j.revsto.2015.05.001	10.1016/j.revsto.2015.05.001				x	1		1
Bilateral Maxillary Canine-First Premolar Transposition in Permanent Dentition				x		x		2	x	2
Bilateral maxillary fused primary incisors accompanied by succedaneous supernumerary teeth: report of a case.		10.1046/j.1365-263x.2002.00351.x	10.1046/j.1365-263x.2002.00351.x				x	1		1
Bilateral palatal exostosis in an infant						x		1		1
Bilateral symmetrical hyperdontia--a case report.							x	1		1
Bilateral transposition of maxillary canines and premolars Report o f two cases		10.1016/0002-9416(69)90257-7	10.1016/0002-9416(69)90257-7			x		1		1
Bilateral “molarization” of teeth erupted in the region of the second mandibular premolars		10.1002/ajpa.1330280321	10.1002/ajpa.1330280321			x		1		1
Bilaterally impacted maxillary canines and multiple missing teeth: a challenging adult case.		10.1111/j.1601-6343.2004.00313.x	10.1111/j.1601-6343.2004.00313.x				x	1		1
Bilaterally impacted maxillary central incisors: surgical exposure and orthodontic treatment: a case report.							x	1		1
Bioinformatics for Dentistry: A secondary database for the genetics of tooth development		10.1371/journal.pone.0303628	10.1371/journal.pone.0303628			x		1		1
Biology of cortical bone of long bones and calvarium. Role of Sfrp4 in the local regulation of Wnt signaling				x				1		1
Biology of the rice rat (Oryzomys palustris natator) in a laboratory environment. III. Morphology of dentition						x		1		1
Biomedical Research Experience for Veterinary Students					x			1		1
Bisphophonates induce permanent defects in tooth root formation and longterm disruption in tooth eruption by inhibiting PTHrP-expressing dental follicle in growing molars				x				1		1
Bisphosphonate Therapy and Tooth Development in Children and Adolescents with Osteogenesis Imperfecta		10.1007/s00223-020-00707-1	10.1007/s00223-020-00707-1	x				1		1
Bleomycin: A novel osteogenesis inhibitor of dental follicle cells via a TGF-&#946;1/SMAD7/RUNX2 pathway		10.1111/bph.15281	10.1111/bph.15281	x				1		1
Body height and dental development in patients with Turner's syndrome						x		1		1
Bohring-Opitz syndrome caused by a novel ASXL1 mutation (c.3762delT) in an IVF baby A case report		10.1097/MD.0000000000028759	10.1097/md.0000000000028759	x		x		2	x	2
Bone and haematopoietic defects in mice lacking c-fos		10.1038/360741a0	10.1038/360741a0			x		1		1
Bone formation as a potential motive force of tooth eruption in the rat molar		10.1002/ca.20495	10.1002/ca.20495	x				1		1
Bone gain with unexpected elevated bone resorption by activating canonical Wnt/&#946;catenin signaling in osteocytes				x				1		1
Bone lid technique with piezosurgery to preserve inferior alveolar nerve.		10.1016/j.tripleo.2009.08.006	10.1016/j.tripleo.2009.08.006				x	1		1
Bone morphogenetic protein 2 induces dental follicle cells to differentiate toward a cementoblast/osteoblast phenotype		10.1359/jbmr.2002.17.8.1441	10.1359/jbmr.2002.17.8.1441	x				1		1
Bone regeneration after surgical repositioning of impacted mandibular second molars: a case report.		10.1034/j.1600-9657.2003.00134.x	10.1034/j.1600-9657.2003.00134.x				x	1		1
Bone Resorption Control of Tooth Eruption and Root Morphogenesis: Involvement of the Receptor Activator of NF-&#954;B (RANK)		10.1002/jcp.22305	10.1002/jcp.22305	x		x		2	x	2
Bone resorption deficiency affects tooth root development in RANKL mutant mice due to attenuated IGF-1 signaling in radicular odontoblasts		10.1016/j.bone.2017.12.026	10.1016/j.bone.2017.12.026	x		x		2	x	2
Bone resorption: an actor of dental and periodontal development?				x				1		1
Bone-like tissue growth in the root canal of immature permanent teeth after traumatic injuries.		10.1034/j.1600-9657.2000.016006298.x	10.1034/j.1600-9657.2000.016006298.x				x	1		1
Bones, teeth, and genes: a genomic homage to Harry Sicher's "Axial Movement of Teeth".				x		x		2	x	2
BOS MOrth cases prize 2008.		10.1179/14653121043092	10.1179/14653121043092				x	1		1
Breaking the rules: Phylogeny, not life history, explains dental eruption sequence in primates		10.1002/ajpa.23618	10.1002/ajpa.23618	x		x		2	x	2
Brief clinical report: Report of a case and further delineation of the SHORT syndrome		10.1002/ajmg.1320220214	10.1002/ajmg.1320220214			x		1		1
Brief communication: Dental development timing in captive Pan paniscus with comparisons to Pan troglodytes		10.1002/ajpa.21517	10.1002/ajpa.21517			x		1		1
Buccally impacted maxillary canines increase the likelihood of root separation in adjacent first premolars.		10.1111/odi.12566	10.1111/odi.12566				x	1		1
Buccodental development and anomalies						x		1		1
C-CAM expression in odontogenesis and tooth eruption		10.3109/03008209509013724	10.3109/03008209509013724			x		1		1
Calcifying odontogenic cyst associated with complex odontoma: case report and review of the literature.							x	1		1
Calcifying odontogenic cyst associated with the impacted third molar: a case report.		10.11604/pamj.2019.33.151.17601	10.11604/pamj.2019.33.151.17601				x	1		1
Calcifying odontogenic cyst: radiologic findings in 11 cases.		10.1016/j.tripleo.2005.08.037	10.1016/j.tripleo.2005.08.037				x	1		1
Can the severity of root resorption be accurately judged by means of radiographs? A case report with histology.		10.1016/j.ajodo.2004.11.028	10.1016/j.ajodo.2004.11.028				x	1		1
Canine autotransplantation: effect of extraction site preservation with a titanium prosthesis and a bioresorbable membrane.		10.1016/j.ajodo.2012.04.027	10.1016/j.ajodo.2012.04.027				x	1		1
Canine eruption in patients with complete cleft lip and palate.		10.1597/07-049.1	10.1597/07-049.1				x	1		1
Canine eruption into grafted alveolar clefts: a retrospective study.		10.1111/j.1834-7819.2003.tb00020.x	10.1111/j.1834-7819.2003.tb00020.x				x	1		1
Canine impactions: incidence and management.							x	1		1
Canine transposition following trauma and loss of a central incisor: treatment options.		10.1179/146531205225020733	10.1179/146531205225020733				x	1		1
Canines: crowding and consent.		10.1038/sj.bdj.4813839	10.1038/sj.bdj.4813839				x	1		1
Carbamazepine efficacy in a severe electro-clinical presentation of SLC13A5-epilepsy		10.1002/acn3.51581	10.1002/acn3.51581			x		1		1
Cardiac, dental and skeletal anomalies: Proposal of a new syndrome						x		1		1
Caregiver-reported dental manifestations in individuals with genetic neurodevelopmental disorders		10.1111/ipd.13116	10.1111/ipd.13116			x		1		1
Cartilage and Bone Development and Disease				x				1		1
Case report of a rare syndrome associating amelogenesis imperfecta and nephrocalcinosis in a consanguineous family		10.1016/j.archoralbio.2004.11.023	10.1016/j.archoralbio.2004.11.023	x		x		2	x	2
Case report: A case of Culler-Jones syndrome caused by a novel mutation of GLI2 gene and literature review		10.3389/fendo.2023.1133492	10.3389/fendo.2023.1133492			x		1		1
Case report: A cautionary tale of impacted palatal premolars and molar root resorption.		10.12968/denu.2009.36.9.552	10.12968/denu.2009.36.9.552				x	1		1
Case report: Enamel renal syndrome: a case series from sub-Saharan Africa		10.3389/froh.2023.1228760	10.3389/froh.2023.1228760	x		x		2	x	2
Case Report: Inactivating PTH/PTHrP Signaling Disorder Type 1 Presenting With PTH Resistance	SI	10.3389/fendo.2022.928284	10.3389/fendo.2022.928284	x		x		2	x	2
Case report: management of an impacted maxillary canine in association with a deviated palatal premolar root.							x	1		1
Case Report: Rutherfurd syndrome associated with Marfan syndrome		10.1007/BF03262625	10.1007/bf03262625	x		x		2	x	2
Case report: severe infraocclusion ankylosis occurring in siblings.				x		x		2	x	2
Case report: two nasal floor compound odontomas associated with impacted maxillary incisor.							x	1		1
Case reports of a new syndrome associating gingival fibromatosis and dental abnormalities in a consanguineous family		10.1902/jop.2008.070520	10.1902/jop.2008.070520	x		x	x	3	x	3
Case reports of treatment of eruption-disturbed mx. First molar by surgical exposure				x				1		1
Case series: conditions inhibiting eruption of permanent first molars.	SI						x	1		1
Causes and treatment of root resorption.							x	1		1
Cellular and molecular basis of tooth eruption	SI	10.1111/j.1601-6343.2009.01439.x	10.1111/j.1601-6343.2009.01439.x	x		x		2	x	2
Cellular and Molecular Determinants of Tooth Eruption	SI			x				1		5
Cellular, molecular, and genetic determinants of tooth eruption	SI	10.1177/154411130201300403	10.1177/154411130201300403	x		x		2	x	2
Cementocyte alterations associated with experimentally induced cellular cementum apposition in hyp mice		10.1002/JPER.21-0119	10.1002/jper.21-0119	x				1		1
CEMENTOGENESIS: ROLE OF HERTWIG'S EPITHELIAL ROOT SHEATH				x				1		1
Cementum: A phosphate-sensitive tissue		10.1177/154405910208101204	10.1177/154405910208101204	x				1		1
Central incisor impacted by an odontoma.							x	1		1
Central odontogenic fibroma of mandible: a case report and review of the literature.		10.1016/S1079210404000848	10.1016/s1079210404000848				x	1		1
Central odontogenic fibroma with osteoid formation showing atypical radiographic appearance.		10.1259/dmfr/28183053	10.1259/dmfr/28183053				x	1		1
Central Osteoma of Maxilla Associated with an Impacted Tooth: Report of a Rare Case with Literature Review.		10.1007/s12105-018-0994-3	10.1007/s12105-018-0994-3				x	1		1
Cephalometric analysis of hard and soft tissues in a 12-year-old syndromic child: a case report and update on dentofacial features of Crouzon syndrome.		10.4103/0970-4388.86378	10.4103/0970-4388.86378				x	1		1
Cervicofacial lymphadenitis caused by nontuberculous mycobacteria; host, environmental or bacterial factors?		10.1016/j.ijporl.2011.01.032	10.1016/j.ijporl.2011.01.032			x		1		1
Cessation of dental development in a child with idiopathic hypoparathyroidism: a 5-year follow-up.		10.1016/j.tripleo.2008.11.017	10.1016/j.tripleo.2008.11.017				x	1		1
Change in third molar angulation and position in young adults and follow-up periodontal pathology.		10.1016/j.joms.2005.11.012	10.1016/j.joms.2005.11.012				x	1		1
Changing facial features in a child with GAPO syndrome caused by novel mutation in the ANTXR1 gene and uniparental disomy of chromosome 2		10.1097/MCD.0000000000000292	10.1097/mcd.0000000000000292			x		1		1
Characteristics of mastication in the anodontic mouse		10.1177/154405910208100903	10.1177/154405910208100903	x				1		1
Characteristics of premaxillary supernumerary teeth in primary and mixed dentitions: a retrospective analysis of 212 cases.		10.1111/j.2041-1626.2012.00118.x	10.1111/j.2041-1626.2012.00118.x				x	1		1
Characteristics of Supernumerary Teeth in Nonsyndromic Population in an Urban Dental School Setting		10.1016/j.joms.2017.10.013	10.1016/j.joms.2017.10.013	x		x	x	3	x	3
Characteristics, clinical features and treatment of supernumerary teeth.		10.17796/jcpd.33.3.0j1227k74883531n	10.17796/jcpd.33.3.0j1227k74883531n				x	1		1
Characterization of a spontaneous osteopetrosis model using RANKL-dysfunctional mice		10.1016/j.tice.2024.102412	10.1016/j.tice.2024.102412	x		x		2	x	2
Characterization of dental phenotype in patients with cleidocranial dysplasia using longitudinal data		10.2319/092617-647.1	10.2319/092617-647.1		x	x		2	x	2
Characterization of Dental Pulp Stem Cells from Impacted Third Molars Cultured in Low Serum-Containing Medium		10.1159/000321160	10.1159/000321160		x			1		1
Characterization of excess hard tissue occurring in the mesio-buccal surface of the mandibular first molar in microphthalmic mouse		10.1016/j.archoralbio.2007.02.011	10.1016/j.archoralbio.2007.02.011		x			1		1
Characterization of inter-crystallite peptides in human enamel rods reveals contribution by the Y allele of amelogenin		10.1016/j.jsb.2018.06.006	10.1016/j.jsb.2018.06.006			x		1		1
Characterization of mandible derived osteoclasts under physiological and bone healing conditions				x				1		1
Characterization of Periodontal Structures of Enamelin-Null Mice		10.1902/jop.2013.120651	10.1902/jop.2013.120651		x	x		2	x	2
Characterization of the Epithelial Lineage Resulting in the Formation of Enamel and Junctional Epithelium				x				1		1
Chemical Bases of Tooth Formation and Eruption	SI			x				1		1
Cherubism with multiple dental abnormalities: A rare presentation		10.1136/bcr-2014-206721	10.1136/bcr-2014-206721			x		1		1
Cherubism: A 36-year long-term follow-up of 2 generations in different families and review of the literature		10.1067/moe.2000.108438	10.1067/moe.2000.108438	x		x	x	3	x	3
Cherubism: A Case Report with Surgical Intervention				x		x		2	x	2
Child Neurology: Hypotonia and Delayed Teeth Eruption in a 2-Year-Old Girl		10.1212/WNL.0000000000012445	10.1212/wnl.0000000000012445			x		1		1
Childhood airway manifestations of lymphangioma: a case report.							x	1		1
Chondrogenesis of periodontal ligament stem cells by transforming growth factor-&#946;3 and bone morphogenetic protein-6 in a normal healthy impacted third molar		10.1038/ijos.2013.19	10.1038/ijos.2013.19		x	x		2	x	2
Chosen single nucleotide polymorphisms (SNPs) of enamel formation genes and dental caries in a population of Polish children		10.17219/acem/63024	10.17219/acem/63024			x		1		1
Chronic inflammation around painless partially erupted third molars.		10.1067/moe.2003.86	10.1067/moe.2003.86				x	1		1
Chronological gene expression of parathyroid hormone-related protein (PTHrP) in the stellate reticulum of the rat - Implications for tooth eruption		10.1016/j.archoralbio.2006.10.008	10.1016/j.archoralbio.2006.10.008	x		x		2	x	2
Chronology and regulation of gene expression of RANKL in the rat dental follicle		10.1111/j.1600-0722.2005.00245.x	10.1111/j.1600-0722.2005.00245.x	x		x		2	x	2
Class III bilateral posterior crossbite with three horizontally impacted maxillary anterior teeth.							x	1		1
Classification and sequelae of arrested eruption of primary molars.		10.1111/j.1365-263X.2007.00886.x	10.1111/j.1365-263x.2007.00886.x				x	1		1
ClC-7 Deficiency Impairs Tooth Development and Eruption		10.1038/srep19971	10.1038/srep19971	x				1		1
Clear cell variant of calcifying epithelial odontogenic tumour (Pindborg tumour) of the mandible		10.1136/bcr-2024-262585	10.1136/bcr-2024-262585			x		1		1
Cleidocranial dysostosis						x		1		1
Cleidocranial dysostosis--autosomal dominant anomaly.						x		1		1
Cleidocranial dysostosis. Observations of 2 cases of familial nature. Therapeutic considerations						x		1		1
Cleidocranial dysostosis: Report of a case						x		1		1
Cleidocranial dysplasia and novel RUNX2 variants: dental, craniofacia and osseous manifestations		10.1590/1678-7757-2022-0028	10.1590/1678-7757-2022-0028	x		x		2	x	2
Cleidocranial dysplasia with dental problems: a case report		10.21851/obr.48.04.202412.109	10.21851/obr.48.04.202412.109	x				1		1
Cleidocranial dysplasia--a case revisited.							x	1		1
Cleidocranial dysplasia. Case report		10.1111/j.1834-7819.1995.tb04831.x	10.1111/j.1834-7819.1995.tb04831.x			x		1		1
Cleidocranial dysplasia: 2 generations of management.							x	1		1
Cleidocranial Dysplasia: A Case Report Highlighting Dental, Craniofacial, and Skeletal Complexity		10.1002/ccr3.70906	10.1002/ccr3.70906	x				1		1
Cleidocranial dysplasia: a family report.		10.4103/0970-4388.57661	10.4103/0970-4388.57661	x		x	x	3	x	3
Cleidocranial dysplasia: Clinical overview and genetic considerations		10.1016/j.pdj.2016.04.001	10.1016/j.pdj.2016.04.001	x				1		1
Cleidocranial dysplasia: importance of radiographic images in diagnosis of the condition.		10.2334/josnusd.48.161	10.2334/josnusd.48.161	x		x	x	3	x	3
Cleidocranial dysplasia: oral features and genetic analysis of 11 patients	SI	10.1111/j.1601-0825.2011.01862.x	10.1111/j.1601-0825.2011.01862.x	x		x	x	3	x	3
Clinical and genetic characteristics of 2 cases with infantile GM1 gangliosidosis	SI	10.3760/cma.j.cn101070-20200630-01089	10.3760/cma.j.cn101070-20200630-01089			x		1		1
Clinical and Genetic Characteristics of Hypophosphatasia in Chinese Adults	SI	10.3390/genes14040922	10.3390/genes14040922			x		1		1
Clinical and genetic considerations in craniofacial malformations.						x		1		1
Clinical and immunological assessment of APDS2 with features of the SHORT syndrome related to a novel mutation in PIK3R1 with reduced penetrance		10.15586/aei.v50i4.510	10.15586/aei.v50i4.510	x		x		2	x	2
Clinical and molecular characterization of patients with Gardner syndrome using whole exome sequencing		10.21608/epj.2025.399842.1136	10.21608/epj.2025.399842.1136			x		1		1
Clinical and Oral Manifestations in a Patient with Lenz-Majewski Syndrome: A Rare Case Report		10.1186/s12903-025-06785-7	10.1186/s12903-025-06785-7	x		x		2	x	2
Clinical and radiological evaluation of inverse impaction of supernumerary teeth.		10.4317/medoral.18877	10.4317/medoral.18877				x	1		1
Clinical conditions for eruption of maxillary canines and mandibular premolars associated with dentigerous cysts.		10.1016/j.ajodo.2003.04.001	10.1016/j.ajodo.2003.04.001				x	1		1
Clinical decision-making for the patient with third molars.							x	1		1
Clinical diagnosis of suspicion of a Marphan-Like Syndrome with a possible new mutation on the gen COL5A1						x		1		1
Clinical features of incontinentia pigmenti with emphasis on oral and dental abnormalities		10.1007/s00784-006-0066-z	10.1007/s00784-006-0066-z			x		1		1
Clinical indications as a basis for ordering extraoral imaging studies.				x		x		2	x	2
Clinical management of supernumerary teeth: a report of two cases.		10.4103/0970-4388.73794	10.4103/0970-4388.73794				x	1		1
Clinical manifestations in the oral cavity in patients with hyper-IgE syndrome		10.5114/ceji.2013.34363	10.5114/ceji.2013.34363	x				1		1
Clinical observations of odontomas in Japanese children: 39 cases including one recurrent case.		10.1111/j.1365-263X.2005.00607.x	10.1111/j.1365-263x.2005.00607.x				x	1		1
Clinical oral investigation of permanent teeth eruption as an aid for forensic-odontological estimations of the chronological age in children and adolescents		10.1007/s00194-002-0139-5	10.1007/s00194-002-0139-5			x		1		1
Clinical parameter of odontoma with special emphasis on treatment of impacted teeth-a retrospective multicentre study and literature review.		10.1007/s00784-015-1673-3	10.1007/s00784-015-1673-3				x	1		1
Clinical Perspectives on Premature Tooth Eruption and Cyst Formation in Neonates		10.1111/j.1525-1470.1984.tb01134.x	10.1111/j.1525-1470.1984.tb01134.x			x		1		1
Clinical presentation and molecular genetic analysis of a Sudanese family with a novel mutation in the CYP2R1 gene	SI	10.1016/j.gene.2022.146809	10.1016/j.gene.2022.146809			x		1		1
Clinical recommendations for management of mesiodens and unerupted permanent maxillary central incisors.		10.1007/s40368-014-0132-1	10.1007/s40368-014-0132-1				x	1		1
Clinical Research of Oral Connective Tissue Program				x				1		2
Clinical, developmental and serotonemia phenotyping of a sample of 70 Italian patients with Phelan-McDermid Syndrome		10.1186/s11689-024-09572-7	10.1186/s11689-024-09572-7			x		1		1
Clinicopathologic correlation: mixed-density lesion in the posterior mandible.							x	1		1
Cluster of cases of congenital feline goitrous hypothyroidism in a single hospital		10.1111/jsap.13231	10.1111/jsap.13231	x				1		1
Co-option of the hormone-signalling module dafachronic acid-DAF-12 in nematode evolution		10.1038/nature09164	10.1038/nature09164			x		1		1
Collagen mutation and age contribute to differential craniofacial phenotypes in mouse models of osteogenesis imperfecta		10.1093/jbmrpl/ziad004	10.1093/jbmrpl/ziad004	x				1		1
Collagenase in cranial morphogenesis		10.1159/000091377	10.1159/000091377	x				1		1
Colony-stimulating factor-1 and monocyte chemotactic protein-1 chemotaxis for monocytes in the rat dental follicle		10.1016/S0003-9969(97)00072-1	10.1016/s0003-9969(97)00072-1			x		1		1
Combined Surgical Removal of a Supernumerary Tooth and Orthodontic Traction of an Impacted Maxillary Central Incisor.							x	1		1
Combined use of molar distalization and leeway space for class II division 1 malocclusion with odontoma-induced impacted maxillary right lateral incisor in the mixed dentition: a case report.		10.1186/s12903-025-05963-x	10.1186/s12903-025-05963-x				x	1		1
Committed Osteoclast Precursors Colonize the Bone and Improve the Phenotype of a Mouse Model of Autosomal Recessive Osteopetrosis		10.1359/jbmr.090715	10.1359/jbmr.090715	x		x		2	x	2
Common dental features and craniofacial development of patients with Ter Haar syndrome	SI	10.1007/s40368-013-0092-x	10.1007/s40368-013-0092-x	x		x	x	3	x	3
Comparative analysis of craniofacial shape in two mouse models of Down syndrome: Ts65Dn and TcMAC21		10.1111/joa.14012	10.1111/joa.14012			x		1		1
Comparative Analysis of Salivary Bacterial Microbiome Diversity in Edentulous Infants and Their Mothers or Primary Care Givers Using Pyrosequencing		10.1371/journal.pone.0023503	10.1371/journal.pone.0023503	x		x		2	x	2
Comparative analysis of the biological activity of with or without tagged EGF in animal in vivo or in vitro				x				1		1
Comparative study of gene expression during tooth eruption and orthodontic tooth movement in mice		10.1111/j.1601-0825.2009.01597.x	10.1111/j.1601-0825.2009.01597.x	x				1		1
Comparative Temporospatial Expression Profiling of Murine Amelotin Protein during Amelogenesis		10.1159/000329255	10.1159/000329255	x				1		1
Comparative transcriptome analysis of albino northern snakehead (Channa argus) reveals its various collagen-related DEGs in caudal fin cells		10.1371/journal.pone.0315996	10.1371/journal.pone.0315996			x		1		1
Comparison of 6 cone-beam computed tomography systems for image quality and detection of simulated canine impaction-induced external root resorption in maxillary lateral incisors.		10.1016/j.ajodo.2011.03.021	10.1016/j.ajodo.2011.03.021				x	1		1
Comparison of buccal infiltration of 4% articaine with 1&#8201;:&#8201;100,000 and 1&#8201;:&#8201;200,000 epinephrine for extraction of maxillary third molars with pericoronitis: a pilot study.		10.2344/0003-3006-60.2.42	10.2344/0003-3006-60.2.42				x	1		1
Comparison of the analgesic effects of single-dose 75 mg oral pregabalin versus single-dose 400 mg oral ibuprofen after impacted third mandibular molar surgery: A randomized, double-blind, split-mouth clinical trial.		10.17219/dmp/158860	10.17219/dmp/158860				x	1		1
Comparison of the dental anomalies found in maxillary canine-first premolar transposition cases with those in palatally displaced canine cases		10.1093/ejo/cjv014	10.1093/ejo/cjv014	x		x		2	x	2
Compensatory response of molar eruption for environment-mediated tooth wear in sika deer		10.1644/10-MAMM-A-338.1	10.1644/10-mamm-a-338.1	x				1		1
Complete intrusion of a maxillary right primary central incisor.							x	1		1
Complete oral rehabilitation of a patient with hereditary gingival fibromatosis: A clinical report		10.1016/j.prosdent.2014.07.013	10.1016/j.prosdent.2014.07.013			x		1		1
Complete Pseudo-Anodontia in an Adult Woman with Pseudo-Hypoparathyroidism Type 1a: A New Additional Nonclassical Feature?		10.3390/diagnostics12122997	10.3390/diagnostics12122997	x				1		1
Complex and compound odontomas: Analysis of 69 cases and a rare case of erupted compound odontoma.		10.4103/1119-3077.154209	10.4103/1119-3077.154209				x	1		1
Complex composite odontoma associated with impacted tooth: A case report.							x	1		1
Complex odontoma associated with an impacted upper central incisor: a case report and review of literature.		10.1186/s13256-025-05657-6	10.1186/s13256-025-05657-6				x	1		1
Complex odontoma: report of a five-year follow-up case.							x	1		1
Complex odontomas hindering eruption of maxillary permanent teeth: a radiological perspective.		10.1136/bcr-2016-216797	10.1136/bcr-2016-216797				x	1		1
COMPLEX VIEW OF THE ERUPTION OF THE PERMANENT TEETH		10.5272/jimab.2023294.5178	10.5272/jimab.2023294.5178	x				1		1
Complications following replantation of a primary incisor: a cautionary tale.		10.1038/sj.bdj.4812382	10.1038/sj.bdj.4812382				x	1		1
Complications of pediatric denture misuse: a case report.							x	1		1
Compound odontoma associated with an impacted permanent central incisor.						x		1		1
Compound odontoma associated with an unerupted and dilacerated maxillary primary central incisor in a young patient.		10.1046/j.1365-263x.2003.00456.x	10.1046/j.1365-263x.2003.00456.x				x	1		1
Compound odontoma in a nine-years-old boy associated with impacted permanent central and lateral incisor - a case report		10.47391/JPMA.877	10.47391/jpma.877	x		x		2	x	2
Compound odontoma in the mandible--case study and literature review.				x		x	x	3	x	3
Compound odontoma--diagnosis and treatment: three case reports.							x	1		1
Comprehensive Assessment of Dermatologic and Dysmorphic Manifestations in Patients With Down Syndrome		10.1111/srt.70077	10.1111/srt.70077	x		x		2	x	2
Comprehensive gene expression analysis in human periodontal ligaments of the mandibular third molars performing vertical movement and the maxillary second premolars with occlusal contact	SI	10.1111/j.1601-6343.2008.00397.x	10.1111/j.1601-6343.2008.00397.x	x		x		2	x	2
Comprehensive Management of Impacted Teeth in Cystic Lesions of the Jaws.		10.3290/j.cjdr.b6097603	10.3290/j.cjdr.b6097603				x	1		1
Computer-Assisted Preoperative Simulation and Augmented Reality for Extraction of Impacted Supernumerary Teeth: A Clinical Case Report of Two Cases.		10.1016/j.joms.2022.10.017	10.1016/j.joms.2022.10.017				x	1		1
Concise Review: The Molecular Biology of Initiation of Tooth Eruption		10.1177/00220345950740010301	10.1177/00220345950740010301			x		1		1
Concomitant occurrence of canine malposition and tooth agenesis: Evidence of orofacial genetic fields		10.1067/mod.2002.129915	10.1067/mod.2002.129915	x		x		2	x	2
Cone beam CT in orthodontics: the current picture.		10.1016/j.ortho.2012.12.011	10.1016/j.ortho.2012.12.011				x	1		1
Congenital adrenal hyperplasia and enamel hypoplasia: case report.						x		1		1
Congenital Adrenal Hyperplasia: A Case Report With Premature Teeth Exfoliation and Bone Resorption		10.1542/peds.2014-3577	10.1542/peds.2014-3577	x				1		1
Congenital cavitary optic disc anomaly and Axenfeld's anomaly in Wolf-Hirschhorn syndrome: A case report and review of the literature		10.1080/13816810.2017.1408850	10.1080/13816810.2017.1408850	x		x		2	x	2
Congenital insensitivity to pain with anhydrosis: Report of a family case		10.4314/pamj.v9i1.71209	10.4314/pamj.v9i1.71209			x		1		1
Congenital teeth and early tooth eruption in children						x		1		1
Congenital tooth anomalies and malocclusions: a genetic link?	SI	10.1093/ejo/23.2.145	10.1093/ejo/23.2.145	x		x	x	3	x	3
Conical Incisors as the First Manifestation of Hypohidrotic Ectodermal Dysplasia		10.1016/j.jpeds.2025.114822	10.1016/j.jpeds.2025.114822			x		1		1
Consanguinity. Report of a case		10.1016/0030-4220(70)90363-4	10.1016/0030-4220(70)90363-4			x		1		1
Consequences in permanent dentition of untreated impacted deciduous teeth.		10.23736/S0026-4970.18.04174-2	10.23736/s0026-4970.18.04174-2				x	1		1
Conservative management is effective in unicystic ameloblastoma occurring from the neonatal period: A case report and a literature review		10.1016/j.oooo.2019.08.009	10.1016/j.oooo.2019.08.009	x				1		1
Conservative treatment of unicystic ameloblastoma.		10.1016/j.ajodo.2007.10.062	10.1016/j.ajodo.2007.10.062				x	1		1
Conservative, non-surgical management of patients presenting with impacted lower third molars: a 5-year study.		10.1016/j.bjoms.2005.08.014	10.1016/j.bjoms.2005.08.014				x	1		1
Constitutively active PTH/PTHrP receptor in odontoblasts alters odontoblast and ameloblast function and maturation		10.1016/j.mod.2004.02.004	10.1016/j.mod.2004.02.004	x				1		1
Context dependent roles of Isl1 during mouse incisor renewal				x				1		1
Contribution of Occlusal Activity to Synaptogenesis in Masticatory Muscles		10.1177/0022034509341738	10.1177/0022034509341738	x		x		2	x	2
Contribution to osteopetrosis						x		1		1
Contribution to the study of Pierre Marie and Sainton syndrome						x		1		1
Control of alveolar bone development, homeostasis, and socket healing by salt inducible kinases.		10.1101/2024.09.04.611228	10.1101/2024.09.04.611228	x				1		1
Controversies in Dentoalveolar and Preprosthetic Surgery.		10.1016/j.coms.2017.06.001	10.1016/j.coms.2017.06.001				x	1		1
Correction of a malocclusion caused by a dentigerous cyst.							x	1		1
Correction of a severe Class III malocclusion.		10.1016/j.ajodo.2003.07.014	10.1016/j.ajodo.2003.07.014				x	1		1
Correction of bilateral impacted mandibular canines with a lip bumper for anchorage reinforcement.		10.1016/j.ajodo.2011.12.030	10.1016/j.ajodo.2011.12.030				x	1		1
Cover picture--panoramic x-ray (Dent Update May 2006; 33(4)).							x	1		1
Cranial suture biology and dental development: genetic and clinical perspectives	SI	10.1111/j.1600-0714.2007.00553.x	10.1111/j.1600-0714.2007.00553.x	x		x		2	x	2
Craniofacial and Dental Anomalies of a Patient Carrying Two MicroRNA Variants: A Proof-Of-Concept Case Report	SI	10.1002/ccr3.70137	10.1002/ccr3.70137	x				1		1
Craniofacial and dental developmental defects: Diagnosis and management						x		1		1
Craniofacial and Dental Features in Six Children With Cherubism.		10.1097/SCS.0000000000003819	10.1097/scs.0000000000003819				x	1		1
Craniofacial and oral features of Sotos syndrome: Differences in patients with submicroscopic deletion and mutation of NSD1 gene		10.1002/ajmg.a.33969	10.1002/ajmg.a.33969	x		x		2	x	2
Craniofacial anomalies associated with spondyloenchondrodysplasia Two case reports		10.1097/MD.0000000000013644	10.1097/md.0000000000013644	x		x		2	x	2
Craniofacial anomalies: From development to molecular pathogenesis		10.2174/156652405774641043	10.2174/156652405774641043			x		1		1
Craniofacial bony defect with developmental abnormality of facial bones, dental malalignment and ectopic neural tissue in the internal auditory meati - A new syndrome?		10.1016/j.ejmg.2014.03.013	10.1016/j.ejmg.2014.03.013			x		1		1
Craniofacial changes and treatment of the stomatognathic system in subjects with Cleidocranial Dysplasia				x				1		1
Craniofacial changesand treatmentof the stomatognathicsystem in subjectswith CleidocranialDysplasia						x		1		1
Craniofacial characteristics as determinants of age, sex, and race in forensic dentistry.		10.1016/s0011-8532(22)00892-8	10.1016/s0011-8532(22)00892-8			x		1		1
Craniofacial morphology and dental maturity in children with reduced somatic growth of different aetiology and the effect of growth hormone treatment		10.1186/s40510-017-0164-2	10.1186/s40510-017-0164-2	x		x		2	x	2
Craniometaphyseal dysplasia: The importance of genetic diagnosis based on delayed eruption of permanent teeth		10.1111/ped.70129	10.1111/ped.70129	x		x		2	x	2
Cri du chat syndrome: A critical review		10.4317/medoral.15.e473	10.4317/medoral.15.e473	x		x		2	x	2
Crown dilaceration in permanent teeth after trauma to the primary predecessors: report of three cases.		10.1590/s0103-64402012000500021	10.1590/s0103-64402012000500021				x	1		1
Crown lengthening to facilitate restorative treatment in the presence of incomplete passive eruption.							x	1		1
Cryptodontic brachymetacarpalia.						x		1		1
CSF-1 in Dental Biology				x				1		5
CSF-1 regulation of osteoclastogenesis for tooth eruption		10.1177/154405910508400911	10.1177/154405910508400911	x		x		2	x	2
CT and MR Appearance of Teeth: Analysis of Anatomy and Embryology and Implications for Disease		10.3390/jcm13051187	10.3390/jcm13051187	x				1		1
Cumulative familial incidence of multiple dental retention						x		1		1
Current approaches and challenges in making a bio-tooth		10.1089/ten.teb.2008.0165	10.1089/ten.teb.2008.0165			x		1		1
Current Concepts and Challenges in the Treatment of Cleft Lip and Palate Patients—A Comprehensive Review		10.3390/jpm12122089	10.3390/jpm12122089			x		1		1
Cyclooxygenase-2 induction after oral surgery does not entirely account for analgesia after selective blockade of cyclooxygenase 2 in the preoperative period		10.1097/00000542-200601000-00021	10.1097/00000542-200601000-00021		x			1		1
Deciduous dentition and dental eruption of Hyainailouroidea (Hyaenodonta, "Creodonta," Placentalia, Mammalia)		10.26879/776	10.26879/776	x				1		1
DECIDUOUS DENTITIONS AND TOOTH ERUPTION SEQUENCES IN FOSSIL AND RECENT ARTIODACTYLA				x				1		1
Decompression as a treatment of odontogenic cystic lesions in children.		10.1016/j.joms.2014.10.024	10.1016/j.joms.2014.10.024				x	1		1
Decompression for Unerupted Primary Mandibular Second Molars Associated with Physical Barriers: Case Reports.		10.17796/1053-4628-42.2.12	10.17796/1053-4628-42.2.12				x	1		1
Decreased Levels of Cx43 Gap Junctions Result in Ameloblast Dysregulation and Enamel Hypoplasia in Gja1Jrt/+ Mice		10.1002/jcp.22046	10.1002/jcp.22046	x				1		1
Deep submersion: Severe phenotype of deciduous-molar infraocclusion with biological associations		10.2319/060913-436.1	10.2319/060913-436.1	x		x	x	3	x	3
Defective Uncoupled Bone Modeling Pathway in Primary Failure of Eruption Type PTH1 Receptor Mutation During Tooth Eruption and Tooth Movement		10.1055/a-0648-8013	10.1055/a-0648-8013	x				1		1
Delay of tooth eruption in null mice devoid of the type IIL-1R gene		10.1034/j.1600-0722.2000.108004297.x	10.1034/j.1600-0722.2000.108004297.x	x		x		2	x	2
Delayed eruption of a mandibular primary cuspid associated with compound odontoma.							x	1		1
Delayed eruption of a maxillary second premolar due to a late bud.							x	1		1
Delayed Eruption of Maxillary Central Incisors Associated with the Presence of Supernumerary Teeth: A Case Report with 18 Months Follow-up.							x	1		1
Delayed eruption of maxillary permanent central incisors as a consequence of mesiodens: a surgical re-treatment approach.		10.17796/jcpd.28.3.e137l87242t86222	10.17796/jcpd.28.3.e137l87242t86222				x	1		1
Delayed eruption of maxillary permanent central incisors due to bilateral tuberculate supernumerary teeth: case report.							x	1		1
Delayed eruption of premolars with periodontitis of primary predecessors and a cystic lesion: a case report.		10.1046/j.0960-7439.2001.00323.x	10.1046/j.0960-7439.2001.00323.x				x	1		1
Delayed removal of a fully intruded primary incisor through the nasal cavity: a case report.		10.1034/j.1600-9657.2002.00070.x	10.1034/j.1600-9657.2002.00070.x				x	1		1
Delayed removal of maxillary third molar displaced into the maxillary sinus.							x	1		1
Delayed Tooth Emergence		10.1542/pir.32-1-e4	10.1542/pir.32-1-e4	x		x	x	3	x	3
Delayed tooth eruption.		10.1016/j.ajodo.2005.01.010	10.1016/j.ajodo.2005.01.010				x	1		1
Delayed tooth eruption and suppressed osteoclast number in the eruption pathway of heterozygous Runx2/Cbfa1 knockout mice		10.1016/j.archoralbio.2004.01.010	10.1016/j.archoralbio.2004.01.010	x		x		2	x	2
Delayed tooth eruption in membrane type-1 matrix metalloproteinase deficient mice	ani	10.1080/03008200390181816	10.1080/03008200390181816	x				1		1
Delayed tooth eruption in Runx2+/- mice is rescued by HDAC inhibitors.				x				1		1
Delayed tooth eruption – an overview on pathogenesis and diagnosis						x		1		1
Delayed tooth eruption: Pathogenesis, diagnosis and treatment. A literature review		10.1016/j.ajodo.2003.10.031	10.1016/j.ajodo.2003.10.031	x		x	x	3	x	3
Delayed-onset infections after lower third molar surgery: a Hungarian case-control study.		10.1016/j.oooo.2021.04.052	10.1016/j.oooo.2021.04.052				x	1		1
Deletion of exon 4 of the PITX2 in a child with Axenfeld–Rieger syndrome		10.1080/13816810.2024.2414901	10.1080/13816810.2024.2414901			x		1		1
Deletion of Rac in Mature Osteoclasts Causes Osteopetrosis, an Age-Dependent Change in Osteoclast Number, and a Reduced Number of Osteoblasts In Vivo		10.1002/jbmr.2733	10.1002/jbmr.2733	x		x		2	x	2
Delivery of plasmid DNA into dental tissues of developing rat teeth by electroporation		10.1007/978-1-4614-9632-8_16	10.1007/978-1-4614-9632-8_16			x		1		1
Delivery of Plasmid DNA into Dental Tissues of Developing Rat Teeth by Electroporation				x				1		1
Demonstration of skull bones mobility using optical methods: practical importance in medicine		10.1117/12.2051266	10.1117/12.2051266	x				1		1
Dens invaginatus type II associated with an impacted mesiodens: a 3-year follow-up.		10.1136/bcr-2013-200211	10.1136/bcr-2013-200211				x	1		1
Dental aberrations in children and adolescents with osteogenesis imperfecta		10.1080/000163502753509446	10.1080/000163502753509446	x		x	x	3	x	3
Dental Abnormalities in a Mouse Model for Craniometaphyseal Dysplasia		10.1177/0022034512468157	10.1177/0022034512468157	x		x		2	x	2
Dental Abnormalities in Osteogenesis Imperfecta: A Systematic Review		10.1007/s00223-024-01293-2	10.1007/s00223-024-01293-2	x		x		2	x	2
Dental abnormalities in rare genetic bone diseases: Literature review		10.1002/ca.24117	10.1002/ca.24117	x				1		1
Dental abnormalities in the osteopetrotic rat mutation microphthalmia blanc		10.1016/0003-9969(94)90083-3	10.1016/0003-9969(94)90083-3			x		1		1
Dental age in patients with impacted maxillary canines related to the position of the impacted teeth.		10.1093/ejo/cjq123	10.1093/ejo/cjq123				x	1		1
Dental and Cranial Pathologies in Mice Lacking the Cl-/H+-Exchanger ClC-7		10.1002/ar.23118	10.1002/ar.23118	x		x		2	x	2
Dental and Craniofacial Anomalies in Fanconi Anemia: A Systematic Review and Additional 46 Reports		10.1111/odi.15205	10.1111/odi.15205			x		1		1
Dental and Craniofacial Characteristics in Patients With 14Q22.1-Q22.2 Deletion: A Case Series		10.1177/1055665620954090	10.1177/1055665620954090			x		1		1
Dental and craniofacial manifestations in sponastrime dysplasia- An observational study		10.1016/j.bone.2025.117469	10.1016/j.bone.2025.117469	x				1		1
Dental and facial bone abnormalities in pyknodysostosis: CT findings				x			x	2	x	2
Dental and jaw findings in neurofibromatosis in the maxillofacial region						x		1		1
Dental and occlusal features in patients with palatally displaced maxillary canines.		10.1093/ejo/cjp014	10.1093/ejo/cjp014				x	1		1
Dental and oral anomalies in incontinentia pigmenti: a systematic review		10.1007/s00784-012-0721-5	10.1007/s00784-012-0721-5	x				1		1
Dental and oral manifestations of Sclerosteosis		10.1002/j.1875-595X.2001.tb00840.x	10.1002/j.1875-595x.2001.tb00840.x	x		x		2	x	2
Dental and orthodontic follow-up in nevoid basal cell carcinoma syndrome patient with odontogenic keratocystic tumors		10.1016/j.jormas.2021.07.009	10.1016/j.jormas.2021.07.009	x		x		2	x	2
Dental and periodontal manifestations of glycogen storage diseases: a case series of 60 patients		10.1007/s10545-018-0182-3	10.1007/s10545-018-0182-3	x		x		2	x	2
Dental and periodontal osteopetrosis phenotype in Msx2-/-transgenic mice		10.1016/j.bone.2009.03.532	10.1016/j.bone.2009.03.532	x				1		1
Dental anomalies as part of the cleft spectrum.		10.1597/07-064.1	10.1597/07-064.1				x	1		1
Dental anomalies associated with amelogenesis imperfecta: A radiographic assessment		10.1016/S1079-2104(99)70043-0	10.1016/s1079-2104(99)70043-0			x		1		1
Dental anomalies associated with buccally- and palatally-impacted maxillary canines		10.1111/jicd.12035	10.1111/jicd.12035	x		x		2	x	2
Dental Anomalies Associated with Craniometaphyseal Dysplasia		10.1177/0022034514529304	10.1177/0022034514529304	x		x		2	x	2
Dental anomalies in an Albanian orthodontic sample: a retrospective study		10.1186/s12903-023-02711-x	10.1186/s12903-023-02711-x	x		x		2	x	2
Dental anomalies in different growth and skeletal malocclusion patterns.		10.2319/071917-482.1	10.2319/071917-482.1				x	1		1
Dental anomalies in first-degree relatives of transposed canine probands		10.1038/ijos.2014.72	10.1038/ijos.2014.72	x		x		2	x	2
Dental anomalies in individuals with osteogenesis imperfecta: a systematic review and meta-analysis of prevalence and comparative studies		10.1590/1678-7757-2023-0040	10.1590/1678-7757-2023-0040		x			1		1
Dental anomalies in patients with Down syndrome.		10.1590/s0103-64402007000400014	10.1590/s0103-64402007000400014				x	1		1
Dental anomalies in some hereditary syndromes observed by the authors						x		1		1
Dental Anomalies: Prevalence, Patterns of Association and Relationship With Dental Age		10.1016/j.identj.2025.103962	10.1016/j.identj.2025.103962	x				1		1
Dental Anomaly in Hapalodectes dux (Hapalodectidae, Mesonychia) from the Late Paleocene of Mongolia.		10.1134/S0012496623700667	10.1134/s0012496623700667				x	1		1
Dental anomaly patterns associated with tooth agenesis		10.1080/00016357.2016.1273385	10.1080/00016357.2016.1273385	x		x		2	x	2
Dental Arch Space Loss Following Premature Loss of Primary Molars and Incisors and Its Effect On Malocclusion: A Traditional Review		10.15311/selcukdentj.995236	10.15311/selcukdentj.995236			x		1		1
Dental caries in an impacted mandibular second molar: using cone beam computed tomography to explain inconsistent clinical and radiographic findings.							x	1		1
Dental characteristics of the Wolf-Hirschhorn syndrome: a case report.		10.1111/j.1754-4505.2004.tb01697.x	10.1111/j.1754-4505.2004.tb01697.x	x		x		2	x	2
Dental development after successful treatment of infantile osteopetrosis with bone marrow transplantation		10.1038/sj.bmt.1703416	10.1038/sj.bmt.1703416	x				1		1
Dental Development and Maturation, from the Dental Crypt to the Final Occlusion				x		x		2	x	3
Dental development in children born to Zikv-infected mothers: a case-based study		10.1016/j.archoralbio.2019.104598	10.1016/j.archoralbio.2019.104598		x			1		1
Dental development in Monodelphis domestica (Marsupialia: Didelphidae) and the evolution of tooth replacement in mammals				x				1		1
Dental development of Chinese children with cleft lip and palate		10.1597/07-019	10.1597/07-019	x				1		1
Dental development of the Tai Forest chimpanzees revisited		10.1016/j.jhevol.2010.02.008	10.1016/j.jhevol.2010.02.008	x		x		2	x	2
Dental diagnostic problems of potential genetic significance: The dental practitioner as geneticist in the developmental disabilities clinic	SI					x		1		1
Dental Disorders in Wild and Domestic Pigs (Sus Scrofa): A Review		10.1177/08987564221125398	10.1177/08987564221125398	x				1		1
DENTAL ENAMEL FORMATION AND IMPLICATIONS FOR ORAL HEALTH AND DISEASE		10.1152/physrev.00030.2016	10.1152/physrev.00030.2016	x		x		2	x	2
Dental enamel formation and its impact on clinical dentistry.				x		x		2	x	2
Dental eruption in afrotherian mammals		10.1186/1741-7007-6-14	10.1186/1741-7007-6-14	x		x		2	x	2
Dental eruption schedules of wild and captive baboons		10.1002/ajp.1350150104	10.1002/ajp.1350150104			x		1		1
Dental eruption sequence among colobine primates		10.1002/(SICI)1096-8644(200005)112:1<69::AID-AJPA8>3.0.CO;2-I	10.1002/(sici)1096-8644(200005)112:1<69::aid-ajpa8>3.0.co;2-i	x				1		1
Dental findings and oral health status in patients with mucopolysaccharidosis: a case series		10.3109/00016357.2011.654255	10.3109/00016357.2011.654255	x		x		2	x	2
Dental findings and rehabilitation in familial osteodysplasia (Anderson type): a case report		10.1111/j.1601-0825.2005.01178.x	10.1111/j.1601-0825.2005.01178.x	x			x	2	x	2
Dental findings in GAPO syndrome: Case report		10.1590/s0103-64402006000300016	10.1590/s0103-64402006000300016			x	x	2	x	2
Dental findings in hamamy syndrome						x		1		1
Dental Follicle Cells Participate in Tooth Eruption via the RUNX2-MiR-31-SATB2 Loop		10.1177/0022034515578908	10.1177/0022034515578908	x		x		2	x	2
Dental Follicle: A Central Regulator of Tooth Eruption and Root Formation				x				1		2
Dental Impactions Related to Pseudoxanthoma Elasticum		10.1016/j.joms.2011.11.012	10.1016/j.joms.2011.11.012	x		x	x	3	x	3
Dental implications in Hajdu–Cheney syndrome: A novel case report and review of the literature		10.1111/odi.12859	10.1111/odi.12859			x		1		1
Dental inclusions in cleidocranial syndrome						x		1		1
Dental Management in Autosomal Recessive (Intermediate) Osteopetrosis: A Case Report				x		x	x	3	x	3
Dental management of a patient with 22q11.2 deletion syndrome (22q11.2DS).	SI	10.1136/bcr-2018-225765	10.1136/bcr-2018-225765	x		x		2	x	2
Dental Management of Siblings with GAPO Syndrome				x		x		2	x	2
Dental manifestations of dermatologic conditions		10.1016/j.jaad.2008.09.056	10.1016/j.jaad.2008.09.056			x		1		1
Dental manifestations of hypophosphatasia in children and the effects of enzyme replacement therapy on dental status: A series of clinical cases		10.1002/ccr3.2769	10.1002/ccr3.2769			x		1		1
Dental maturity as a measure of somatic development in children.		10.1016/b978-0-12-027309-6.50024-0	10.1016/b978-0-12-027309-6.50024-0			x		1		1
Dental outcomes for children receiving asfotase alfa for hypophosphatasia		10.1016/j.bone.2021.116089	10.1016/j.bone.2021.116089			x		1		1
Dental phenotype in an adolescent with osteogenesis imperfecta type XII		10.1136/bcr-2021-246554	10.1136/bcr-2021-246554			x		1		1
Dental radiographic features of impacted third molars and some management implications.							x	1		1
Dental surgical management of the patient with hemophilia.				x			x	2	x	2
Dental transposition as a disorder of genetic origin		10.1093/ejo/cji092	10.1093/ejo/cji092	x		x		2	x	2
Dental treatment strategies in a 40-year-old patient with cleidocranial dysplasia		10.1007/BF03194623	10.1007/bf03194623	x				1		1
Dental variation among populations. An anthropologic view						x		1		1
Dentigerous cyst associated with an impacted anterior maxillary supernumerary tooth.		10.1136/bcr-2012-008329	10.1136/bcr-2012-008329				x	1		1
Dentigerous cyst associated with an impacted anterior maxillary supernumerary tooth.							x	1		1
Dentigerous cyst associated with an impacted mandibular third molar.							x	1		1
Dentigerous cyst associated with an upper permanent central incisor: case report and literature review.		10.17796/jcpd.26.2.un28142h66k50300	10.17796/jcpd.26.2.un28142h66k50300				x	1		1
Dentigerous cyst associated with multiple mesiodens: a case report.		10.4103/0970-4388.31994	10.4103/0970-4388.31994				x	1		1
Dentigerous cyst associated with permanent central incisor: a rare entity.		10.4103/0970-4388.16030	10.4103/0970-4388.16030				x	1		1
Dentigerous cyst in an uncommon site: a rare entity.		10.4103/0970-4388.90756	10.4103/0970-4388.90756				x	1		1
Dentigerous cyst of the maxilla with impacted tooth displaced into orbital rim and floor.							x	1		1
Dentigerous cyst with an impacted canine in an unusual position-a case report.							x	1		1
Dentigerous cyst with an impacted third molar obliterating complete maxillary sinus.		10.4103/0970-9290.111275	10.4103/0970-9290.111275				x	1		1
Dentigerous cysts associated with impacted third molars in adults after decompression: a prospective survey of reduction in volume using computerised analysis of cone-beam computed tomographic images.		10.1016/j.bjoms.2017.04.018	10.1016/j.bjoms.2017.04.018				x	1		1
Dentin dysplasia type I: Five cases within one family		10.1016/S1079-2104(98)90121-4	10.1016/s1079-2104(98)90121-4			x		1		1
Dentinogenesis imperfecta associated with short stature, hearing loss and mental retardation: a new syndrome with autosomal recessive inheritance?		10.1111/j.1600-0714.2005.00318.x	10.1111/j.1600-0714.2005.00318.x	x		x		2	x	2
Dentition anomalies within a family						x		1		1
Dentition rhythmus in the deciduous dentition. 8. Dentition anomalies caused by dysplasia of the periodontium and the surrounding tissues						x		1		1
Dentomaxillary and -facial problems in cleidocranial dysplasia						x		1		1
Dentomaxillofacial manifestations of mucopolysaccharidosis VI: clinical and imaging findings from two cases, with an emphasis on the temporomandibular joint		10.1016/j.oooo.2013.04.021	10.1016/j.oooo.2013.04.021	x				1		1
Dentomaxillofacial variability of cleidocranial dysplasia: clinicoradiological presentation and systematic review		10.1259/dmfr/63490079	10.1259/dmfr/63490079	x		x		2	x	2
Dentoskeletal features associated with unilateral or bilateral palatal displacement of maxillary canines				x				1		1
Descending necrotizing mediastinitis associated with an infected dentigerous cyst.		10.1016/j.oooo.2011.09.008	10.1016/j.oooo.2011.09.008				x	1		1
Design and implementation of a hybrid genetic algorithm and artificial neural network system for predicting the sizes of unerupted canines and premolars		10.1093/ejo/cjr042	10.1093/ejo/cjr042	x		x		2	x	2
Detailed recording of tooth wear (Grant, 1982) as an evaluation of the seasonal slaughtering of pigs? Examples from Medieval sites in Belgium						x		1		1
Detection of the Root Canal's Centerline from Dental Micro-CT Records		10.1109/IEMBS.2009.5334530	10.1109/iembs.2009.5334530	x				1		1
Detection rate of Actinobacillus actinomycetemcomitans on the permanent 1st molars of primary school children in Taiwan by polymerase chain reaction		10.1034/j.1600-051x.2001.028004348.x	10.1034/j.1600-051x.2001.028004348.x		x	x		2	x	2
Determination of heritability of the character; model: retention of canines (author's transl)						x		1		1
Determination of the optimum time for surgical removal of unerupted anterior supernumerary teeth.							x	1		1
Development of a novel mouse osteoclast culture system including cells of mandibular body and erupting teeth		10.1016/S8756-3282(03)00172-8	10.1016/s8756-3282(03)00172-8	x				1		1
Development of craniofacial structures in transgenic mice with constitutively active PTH/IPTHrP receptor		10.1016/j.bone.2007.09.057	10.1016/j.bone.2007.09.057	x		x		2	x	2
Development of dentition: From initiation to occlusion and related diseases		10.1016/j.job.2022.02.005	10.1016/j.job.2022.02.005	x		x		2	x	2
Development of odontoma-like malformation in the permanent dentition caused by intrusion of primary incisor--a case report.		10.1111/j.1600-9657.2008.00564.x	10.1111/j.1600-9657.2008.00564.x				x	1		1
Development of the gingival sulcus at the time of tooth eruption and the influence of genetic factors		10.1111/prd.12158	10.1111/prd.12158	x		x		2	x	2
Development of the leopard gecko as a model to study in vivo tooth replacement				x				1		2
Developmental and functional significance of the CSF-1 proteoglycan chondroitin sulfate chain		10.1182/blood-2005-05-1822	10.1182/blood-2005-05-1822	x				1		1
Developmental biology: Regulation of mammalian tooth cusp patterning by ectodin		10.1126/science.1116848	10.1126/science.1116848			x		1		1
Developmental dental alterations in permanent teeth after intrusion of the predecessors: clinical and microscopic evaluation.		10.1111/j.1600-9657.2010.00923.x	10.1111/j.1600-9657.2010.00923.x				x	1		1
Developmental dental anomalies assessed by panoramic radiographs in a Greek orthodontic population sample		10.1007/s40368-019-00476-y	10.1007/s40368-019-00476-y	x		x		2	x	2
Developmental disorders of the dentition: An update		10.1002/ajmg.c.31382	10.1002/ajmg.c.31382			x		1		1
Developmental disturbance of maxillary lateral incisor after trauma.		10.1111/j.1600-9657.2006.00380.x	10.1111/j.1600-9657.2006.00380.x				x	1		1
Developmental disturbances associated with agenesis of the permanent maxillary lateral incisor		10.1038/sj.bdj.2009.961	10.1038/sj.bdj.2009.961	x		x		2	x	2
Developmental malformation of primary and permanent dentition: a rare sequel of trauma.		10.5005/jp-journals-10024-1430	10.5005/jp-journals-10024-1430				x	1		1
Developmental origin, functional maintenance and genetic rescue of osteoclasts		10.1038/s41586-019-1105-7	10.1038/s41586-019-1105-7	x		x		2	x	2
Developmental variability channels mouse molar evolution		10.7554/eLife.50103	10.7554/elife.50103	x		x		2	x	2
Developmentally regulated monocyte recruitment and bone resorption are modulated by functional deletion of the monocytic chemoattractant protein-1 gene		10.1016/S8756-3282(02)00829-3	10.1016/s8756-3282(02)00829-3	x		x		2	x	2
Diabetes mellitus and associated oral manifestations: a review		10.1111/j.1600-0714.1985.tb00494.x	10.1111/j.1600-0714.1985.tb00494.x			x		1		1
Diagnosis and Treatment of Familial Cherubism Characterized by Early Onset and Rapid Development		10.1097/scs.0b013e318190e23c	10.1097/scs.0b013e318190e23c	x				1		1
Diagnosis and treatment of maxillary compound odontoma.		10.1177/089875640502200104	10.1177/089875640502200104				x	1		1
Diagnosis of primary failure of eruption: A case report		10.3877/cma.j.issn.1674-1366.2018.04.011	10.3877/cma.j.issn.1674-1366.2018.04.011	x				1		1
Diagnostic accuracy of conventional orthodontic radiographic modalities and cone-beam computed tomography for localization of impacted maxillary canine teeth		10.1177/00368504241228077	10.1177/00368504241228077		x			1		1
Diagnostic imaging in veterinary dental practice. Odontoma and impacted premolar.		10.2460/javma.235.11.1279	10.2460/javma.235.11.1279				x	1		1
Diagnostic imaging in veterinary dental practice. Unerupted tooth resulting in a dentigerous cyst causing resorption of bone.	anim	10.2460/javma.228.7.1023	10.2460/javma.228.7.1023				x	1		1
Diagnostic quiz #41. Case no. 1. Dentigerous cyst.							x	1		1
Differential diagnosis of primary failure of eruption (PFE) with and without evidence of pathogenic mutations in the PTHR1 gene	SI	10.1007/s00056-014-0215-y	10.1007/s00056-014-0215-y	x			x	2	x	2
Differential Expression of cxcl-14 During Eruptive Movement of Rat Molar Germs		10.1002/jez.b.21414	10.1002/jez.b.21414	x				1		1
Differential Expression of Cyclophilin A and EMMPRIN in Developing Molars of Rats		10.1002/ar.21526	10.1002/ar.21526	x				1		1
Differential expressions of bilaterally unerupted supernumerary teeth.		10.4103/0970-4388.86379	10.4103/0970-4388.86379				x	1		1
Differential Gene Expression in the Periodontal Tissues of 6-Week-Old Mouse Incisors				x				1		1
Differential Identification of Three Young Housefire Victims: Methods when Age Assessment Fails		10.1111/1556-4029.13962	10.1111/1556-4029.13962	x		x		2	x	2
Differential sensitivity in growth and development of dental and skeletal tissue to environmental quality						x		1		1
Differing therapeutic approaches to cleidocranial dysplasia (CCD).				x		x	x	3	x	3
DIFFICULTES IN FIRST INCISORS ERUPTION CAUSED BY MESIODENS				x				1		1
Difficulty of palatal impacted canine treatment in different sagittal and vertical skeletal malocclusions: A retrospective 3D evaluation.		10.1016/j.ortho.2019.11.001	10.1016/j.ortho.2019.11.001				x	1		1
Dilacerated unerupted central incisor: A case report.		10.4103/0970-4388.27897	10.4103/0970-4388.27897				x	1		1
Dilaceration of maxillary central incisor: a literature review.		10.1111/j.1600-9657.2010.00915.x	10.1111/j.1600-9657.2010.00915.x				x	1		1
Diplopia and acute rectus muscle palsy as symptoms of an infected follicular cyst of a maxillary right third molar: a case report.							x	1		1
Disappearing roots. A case of widespread apical root resorption.		10.1038/sj.bdj.2009.414	10.1038/sj.bdj.2009.414				x	1		1
Discovery and characterization of spontaneous mouse models of craniofacial dysmorphology		10.1016/j.ydbio.2015.07.023	10.1016/j.ydbio.2015.07.023	x		x		2	x	2
Disease progression in Hutchinson-Gilford progeria syndrome: Impact on growth and development		10.1542/peds.2007-1357	10.1542/peds.2007-1357		x			1		1
Diseases of the tooth: the genetic and molecular basis of inherited anomalies affecting the dentition		10.1002/wdev.66	10.1002/wdev.66	x		x		2	x	2
Displacement of maxillary canines after facemask treatment: a case report.							x	1		1
Distal cervical caries in the mandibular second molar: an indication for the prophylactic removal of the third molar?		10.1016/j.bjoms.2005.07.025	10.1016/j.bjoms.2005.07.025				x	1		1
Distinct microbiome profiles in convergent wisdom tooth impactions		10.1093/jambio/lxac054	10.1093/jambio/lxac054		x	x	x	3	x	3
Distinct post-translational features of type I collagen are conserved in mouse and human periodontal ligament		10.1111/jre.12475	10.1111/jre.12475	x		x		2	x	2
Distinctions and associations between the microbiota of saliva and supragingival plaque of permanent and deciduous teeth		10.1371/journal.pone.0200337	10.1371/journal.pone.0200337		x	x		2	x	2
Distorted Patterns of Dentinogenesis and Eruption in Msx2 Null Mutants Involvement of Sost/Sclerostin		10.1016/j.ajpath.2016.06.013	10.1016/j.ajpath.2016.06.013	x		x		2	x	2
Distribution of BMP6 in the alveolar bone during mouse mandibular molar eruption		10.3109/03008207.2014.951441	10.3109/03008207.2014.951441	x		x		2	x	2
Distribution of Cathepsin K in Late Stage of Tooth Germ Development and Its Function in Degrading Enamel Matrix Proteins in Mouse		10.1371/journal.pone.0169857	10.1371/journal.pone.0169857	x				1		1
Distribution of glutamate receptor, ionotropic, kainate 1 and neuropeptide calcitonin gene-related peptide mRNAs during formation of the embryonic and postnatal mouse molar in the maxilla		10.1016/j.aanat.2019.07.002	10.1016/j.aanat.2019.07.002	x				1		1
Disturbed tooth eruption in osteopetrotic (op/op) mice:: histopathogenesis of tooth malformation and odontomas		10.1034/j.1600-0714.2002.00087.x	10.1034/j.1600-0714.2002.00087.x	x		x		2	x	2
Divergent tooth development mechanisms of Mexican tetra fish (Astyanax mexicanus) of Pach acute accent on cave origin	fish	10.1016/j.cdev.2022.203823	10.1016/j.cdev.2022.203823	x		x		2	x	2
Diverse effects of c-src deficiency on molar tooth development and eruption in mice		10.1679/aohc.70.63	10.1679/aohc.70.63	x				1		1
Diverse roles of the tumor necrosis factor family member TRANCE in skeletal physiology revealed by TRANCE deficiency and partial rescue by a lymphocyte-expressed TRANCE transgene		10.1073/pnas.200294797	10.1073/pnas.200294797	x				1		1
Do mandibular third molars alter the risk of angle fracture?		10.1053/joms.2002.31847	10.1053/joms.2002.31847				x	1		1
Do Mandibular Third Molars Play a Role in Fractures of the Mandibular Angle and Condyle?		10.1097/SCS.0000000000004961	10.1097/scs.0000000000004961				x	1		1
Do pathologies associated with impacted lower third molars justify prophylactic removal? A critical review of the literature.	SI	10.1016/j.tripleo.2005.08.015	10.1016/j.tripleo.2005.08.015				x	1		1
Do the New Protocols of Platelet-Rich Fibrin Centrifugation Allow Better Control of Postoperative Complications and Healing After Surgery of Impacted Lower Third Molar? A Systematic Review and Meta-Analysis.		10.1016/j.joms.2022.03.011	10.1016/j.joms.2022.03.011				x	1		1
Do Third Molars Contribute to Systemic Inflammation? Results From a Population-Based Study From Northeast Germany.		10.1016/j.joms.2019.03.025	10.1016/j.joms.2019.03.025				x	1		1
Does body mass index and position of impacted lower third molar affect the postoperative pain intensity?							x	1		1
Does Current Evidence Support the Discussion Around the Guidance Theory? A Systematic Review and Meta-Analysis on the Association Between Maxillary Lateral Incisor Agenesis and Displacement or Impaction of the Permanent Canine		10.1111/ocr.12878	10.1111/ocr.12878	x		x	x	3	x	3
Does Saline Irrigation at Different Temperatures Affect Pain, Edema, and Trismus After Impacted Third Molar Surgery: A Clinical Trial.		10.1016/j.joms.2022.08.015	10.1016/j.joms.2022.08.015				x	1		1
Does the presence of mandibular third molars increase the risk of angle fracture and simultaneously decrease the risk of condylar fracture?		10.1016/j.ijom.2007.07.010	10.1016/j.ijom.2007.07.010				x	1		1
Dominant inheritance of tooth malpositions and their association to hypodontia		10.1111/j.1399-0004.1988.tb02895.x	10.1111/j.1399-0004.1988.tb02895.x			x		1		1
Double blind randomized clinical trial comparing minimally- invasive envelope flap and conventional envelope flap on impacted lower third molar surgery.		10.4317/medoral.25425	10.4317/medoral.25425				x	1		1
Double supernumerary impacted premolar teeth: case report.						x		1		1
Double transmigration and hyperdontia		10.2319/071006-285	10.2319/071006-285	x				1		1
Double-archwire mechanics using temporary anchorage devices to relocate ectopically impacted maxillary canines.							x	1		1
Downregulation of matrix metalloproteinases in hyperplastic dental follicles results in abnormal tooth eruption		10.5483/BMBRep.2008.41.4.322	10.5483/bmbrep.2008.41.4.322	x				1		1
Dynamic Observation of the Effect of Maternal Caries on the Oral Microbiota of Infants Aged 12–24 Months		10.3389/fcimb.2021.637394	10.3389/fcimb.2021.637394			x		1		1
Dynamic variations in the expression of type I collagen and its molecular chaperone Hsp47 in cells of the mouse dental follicle during tooth eruption		10.1016/0003-9969(94)90049-3	10.1016/0003-9969(94)90049-3			x		1		1
Dynamics of eruption of permanent teeth in twins						x		1		1
Dysosteosclerosis in a 2-Year-Old Girl: Investigation of a Rare, Sclerosing Bone Disorder				x				1		1
Dysosteosclerosis Presents as an "Osteoclast-Poor" Form of Osteopetrosis: Comprehensive Investigation of a 3-Year-Old Girl and Literature Review		10.1002/jbmr.131	10.1002/jbmr.131	x				1		1
E-space preservation.		10.2319/030711-165.1	10.2319/030711-165.1				x	1		1
Early and transient osteopetrosis in microphthalmic MIB-rats.						x		1		1
Early and unusual incisor resorption due to impacted maxillary canines.		10.1016/s0889-5406(03)00563-8	10.1016/s0889-5406(03)00563-8				x	1		1
Early behavioral and developmental interventions in ADNP-syndrome: A case report of SWI/SNF-related neurodevelopmental syndrome		10.1002/mgg3.1230	10.1002/mgg3.1230	x		x		2	x	2
Early child health in Lahore, Pakistan: XIII. Primary teeth emergence						x		1		1
Early Dental Epithelial Transcription Factors Distinguish Ameloblastoma from Keratocystic Odontogenic Tumor		10.1177/0022034514556815	10.1177/0022034514556815	x		x		2	x	2
Early Detection and Treatment of Eruption Problems				x				1		1
Early diagnosis and treatment of supplemental mandibular tooth: report of a case.							x	1		1
Early extraction of the mandibular third molar in case of eruption disturbances of the second molar.							x	1		1
Early hypercementosis and arrested dental eruption: heritable multiple ankylodontia						x		1		1
Early Neurobehavioral Development of Mice Lacking Endogenous PACAP		10.1007/s12031-017-0887-z	10.1007/s12031-017-0887-z			x		1		1
Early Onset of Hereditary Gingival Fibromatosis in a 28-month-old				x		x		2	x	2
Early oral colonization of streptococcus mutans and lactobacilli species in infants: Investigating the relationship with maternal and environmental factors, from birth through the sixth month		10.12669/pjms.40.9.9602	10.12669/pjms.40.9.9602			x		1		1
Early treatment of tooth-eruption disturbances.		10.1067/mod.2002.124173	10.1067/mod.2002.124173				x	1		1
Ectodermal dysplasia: a narrative review of the clinical and biological aspects relevant to oral health		10.3389/fped.2025.1523313	10.3389/fped.2025.1523313	x		x		2	x	2
Ectopia or concomitant hypohyperdontia? A case report		10.1179/146531205225021447	10.1179/146531205225021447	x		x		2	x	2
Ectopic eruption of maxillary first permanent molars: familial tendencies.						x		1		1
Ectopic eruption of the maxillary central permanent incisors and mandibular first permanent molars: Report of an unusual case				x		x		2	x	2
Ectopic eruption of the maxillary first permanent molar in twins. Case report.						x		1		1
Ectopic eruption of the maxillary first permanent molar. An epidemiological, familial, aetiological and longitudinal clinical study.						x		1		1
Ectopic eruption of the maxillary first permanent molar: characteristics and occurrence in growing children.		10.1043/0003-3219(2005)75[610:EEOTMF]2.0.CO;2	10.1043/0003-3219(2005)75[610:eeotmf]2.0.co;2				x	1		1
Ectopic eruption of the maxillary first permanent molars in children with cleft lip and/or palate		10.1093/ejo/15.6.535	10.1093/ejo/15.6.535			x		1		1
Ectopic impacted mandibular third molar in the subcondylar region associated with a dentigerous cyst: a case report.							x	1		1
Ectopic maxillary canines: Segregation analysis and a twin study		10.1177/154405910808700606	10.1177/154405910808700606	x		x		2	x	2
Ectopic maxillary third molar in Early Pleistocene Homo antecessor from Atapuerca-Gran Dolina site (Burgos, Spain)		10.1002/ajpa.24010	10.1002/ajpa.24010		x			1		1
EDA mutation as a cause of hypohidrotic ectodermal dysplasia: A case report and review of the literature		10.4238/2015.August.28.21	10.4238/2015.august.28.21			x		1		1
Effect and Possible Mechanism of Network Between MicroRNAs and RUNX2 Gene on Human Dental Follicle Cells		10.1002/jcb.24668	10.1002/jcb.24668	x				1		1
Effect of anticancer therapy on ectopic eruption of permanent first molars.							x	1		1
Effect of Breastfeeding on the HMGA2 Single Nucleotide Polymorphisms in Relation to First Primary Tooth Emergence among Iraqi Infants		10.4103/MJBL.MJBL_647_23	10.4103/mjbl.mjbl_647_23			x		1		1
Effect of CSF-1 on in vivo expression of c-fos in the dental follicle during tooth eruption		10.1111/j.1600-0722.1998.tb02205.x	10.1111/j.1600-0722.1998.tb02205.x			x		1		1
Effect of Eruption Status of the Mandibular Third Molar on Distal Caries in the Adjacent Second Molar.		10.1016/j.joms.2015.11.024	10.1016/j.joms.2015.11.024				x	1		1
Effect of interleukin-10 on gene expression of osteoclastogenic regulatory molecules in the rat dental follicle		10.1111/j.1600-0722.2006.00283.x	10.1111/j.1600-0722.2006.00283.x	x		x		2	x	2
Effect of mandibular third molars on crowding of mandibular teeth in patients with or without previous orthodontic treatment: a systematic review and meta-analysis		10.2319/032323-205.1122	10.2319/032323-205.1122	x				1		1
Effect of periostin on bone metabolic and autophagy factors during tooth eruption in mice		10.1515/biol-2022-0663	10.1515/biol-2022-0663	x				1		1
Effect of periostin silencing on Runx2, RANKL and OPG expression in osteoblasts		10.1007/s00056-020-00253-3	10.1007/s00056-020-00253-3	x		x		2	x	2
Effect of Periostin Silencing on the Autophagy of Osteoblasts		10.1089/cell.2018.0051	10.1089/cell.2018.0051	x		x		2	x	2
Effect of Photobiomodulation Therapy on Differentiation of Mesenchymal Stem Cells Derived from Impacted Third Molar Tooth into Neuron-like Cells		10.1111/php.13627	10.1111/php.13627	x				1		1
Effect of platelet-rich plasma on dental stem cells derived from human impacted third molars		10.2217/RME.10.96	10.2217/rme.10.96		x			1		1
Effect of posterior space discrepancy and third molar angulation on anterior overbite.		10.1016/j.ajodo.2017.12.014	10.1016/j.ajodo.2017.12.014				x	1		1
Effect of premolar extraction on mandibular third molar impaction in young adults.		10.2319/101712-814.1	10.2319/101712-814.1				x	1		1
Effect of rapid maxillary expansion and transpalatal arch treatment associated with deciduous canine extraction on the eruption of palatally displaced canines: A 2-center prospective study		10.1016/j.ajodo.2009.07.015	10.1016/j.ajodo.2009.07.015	x		x		2	x	2
effect of rapid palatal expansion in early tratment and spontaneous correction of maxillary canine-first premolar transposition				x				1		1
Effect of Runx2 silencing on autophagy and RANKL expression in osteoblasts		10.1016/j.archoralbio.2018.07.016	10.1016/j.archoralbio.2018.07.016	x		x		2	x	2
Effect of Saliva Composition on the Prevalence of Dental Caries in Children with Trisomy 21				x				1		1
Effect of Some Environmental Factors on Sequence of Permanent Tooth Eruption		10.1177/00220345630420020901	10.1177/00220345630420020901			x		1		1
Effect of surgical exposure technique, age, and grade of impaction on ankylosis of an impacted canine, and the effect of rapid palatal expansion on eruption: A prospective clinical study.		10.1016/j.ajodo.2012.10.017	10.1016/j.ajodo.2012.10.017				x	1		1
Effect of the lower third molars on the lower dental arch crowding.							x	1		1
Effect of the X-linked gene Tabby (Ta) on eyelid opening and incisor eruption in neonatal mice is opposite to that of epidermal growth factor						x		1		1
Effect of tumor necrosis factor receptor associated factor 6 gene silencing by small interfering RNA on proliferation of odontoblast cells						x		1		1
Effect of under-nutrition on permanent tooth emergence among Rajputs of Himachal Pradesh, India		10.3109/03014460.2010.497499	10.3109/03014460.2010.497499	x		x		2	x	2
Effect of vascular endothelial growth factor on RANK gene expression in osteoclast precursors and on osteoclastogenesis		10.1016/j.archoralbio.2005.12.006	10.1016/j.archoralbio.2005.12.006	x		x		2	x	2
Effective CRISPR interference of an endogenous gene via a single transgene in mice		10.1038/s41598-019-53611-6	10.1038/s41598-019-53611-6	x		x		2	x	2
Effectiveness of low power laser in reducing postoperative signs and symptoms after third molar surgery: a triple-blind clinical trial.		10.1590/0103-6440202305413	10.1590/0103-6440202305413				x	1		1
Effects of bisphosphonates on osteogenesis and osteoclastogenesis signaling during the endochondral ossification of growing rats		10.1007/s00441-017-2574-3	10.1007/s00441-017-2574-3		x			1		1
Effects of bisphosphonates on tooth eruption in children with osteogenesis imperfecta		10.1111/j.1600-0722.2008.00529.x	10.1111/j.1600-0722.2008.00529.x	x				1		1
Effects of dexamethasone on tooth eruption in rats: Differences in incisor and molar eruption		10.1002/ca.1034	10.1002/ca.1034	x				1		1
Effects of enzyme replacement therapy in sibling cases of hypophosphatasia of varying severities		10.1297/cpe.2024-0084	10.1297/cpe.2024-0084			x		1		1
Effects of impacted maxillary canines on root resorption of lateral incisors : A cone beam computed tomography study.		10.1007/s00056-016-0077-6	10.1007/s00056-016-0077-6				x	1		1
Effects of impaction severity of treated palatally displaced canines on periodontal outcomes: a retrospective study.		10.1186/s40510-018-0256-7	10.1186/s40510-018-0256-7				x	1		1
Effects of mechanical stress on the mRNA expression of S100A4 and cytoskeletal components by periodontal ligament cells	SI					x		1		1
Effects of parathyroid hormone and heparin on development of teeth in mice homozygous for microphthalmia mutation (Russian)						x		1		1
Effects of PTHrP on tooth eruption	SI			x				1		1
Effects of surgical removal of mandibular third molar on the periodontium of the second molar.		10.1111/j.1601-5037.2008.00297.x	10.1111/j.1601-5037.2008.00297.x				x	1		1
Effects of the topical hemostatic agent Ankaferd Blood Stopper on the incidence of alveolar osteitis after surgical removal of an impacted mandibular third molar.		10.4103/1119-3077.122847	10.4103/1119-3077.122847				x	1		1
Efficacy and Safety of Concentrated Growth Factor Fibrin on the Extraction of Mandibular Third Molars: A Prospective, Randomized, Double-Blind Controlled Clinical Study.		10.1016/j.joms.2021.10.005	10.1016/j.joms.2021.10.005				x	1		1
Efficacy of adjuvant ozone therapy in reducing postsurgical complications following impacted mandibular third-molar surgery A systematic review and meta-analysis		10.1016/j.adaj.2021.05.006	10.1016/j.adaj.2021.05.006		x			1		1
Efficacy of disintegrating aspirin in two different models for acute mild-to-moderate pain: sore throat pain and dental pain.		10.1007/s10787-015-0253-0	10.1007/s10787-015-0253-0				x	1		1
Ehlers-Danlos syndrome (type VIII).		10.2334/josnusd1959.37.214	10.2334/josnusd1959.37.214			x		1		1
elationship between upper lateral incisors anomalies and palatal displaced canine: a case-control retrospective study		10.23736/S0026-4970.19.04299-7	10.23736/s0026-4970.19.04299-7	x		x		2	x	2
Electroporation optimization to deliver plasmid DNA into dental follicle cells.		10.1002/biot.200900039	10.1002/biot.200900039	x				1		1
Electroporation to deliver plasmid DNA into rat dental tissues		10.1002/jgm.1521	10.1002/jgm.1521	x				1		1
Elements of morphology: Standard terminology for the teeth and classifying genetic dental disorders		10.1002/ajmg.a.61316	10.1002/ajmg.a.61316			x		1		1
Emergence of Capnocytophaga canimorsus and Capnocytophaga cynodegmi in oral cavities of newborn puppies, a pilot study		10.1186/s13028-024-00751-z	10.1186/s13028-024-00751-z			x		1		1
Emergence of permanent teeth: secular trends and variance in a modern sample.				x		x		2	x	2
Emergence of permanent teeth: Secular trends in the population of preschool children from Kraków (Poland) in 1952-2007 - Preliminary research		10.1016/s0031-3939(09)70138-6	10.1016/s0031-3939(09)70138-6			x		1		1
Emergence stages of permanent teeth in twins: A comparative study		10.1111/ipd.12626	10.1111/ipd.12626	x		x		2	x	2
Emerging evidence base in third-molar management.							x	1		1
Enamel and dentin in Enamel renal syndrome: A confocal Raman microscopy view		10.3389/fphys.2022.957110	10.3389/fphys.2022.957110	x		x		2	x	2
Enamel defects and ectopic eruption in a child with Usher syndrome and a cochlear implant		10.1111/j.1365-263X.2006.00778.x	10.1111/j.1365-263x.2006.00778.x	x		x		2	x	2
Enamel defects and tooth eruption disturbances in children with sickle cell anemia		10.1590/1807-3107bor-2018.vol32.0087	10.1590/1807-3107bor-2018.vol32.0087	x		x		2	x	2
Enamel dysplasia with hamartomatous atypical follicular hyperplasia (EDHFH) syndrome: suggested pathogenic mechanisms.							x	1		1
Enamel Renal Gingival Syndrome in an Adolescent				x		x		2	x	2
Enamel renal syndrome: A case report with calcifications in pulp, gingivae, dental follicle and kidneys		10.1111/scd.12915	10.1111/scd.12915	x		x		2	x	2
Enamel renal syndrome: a rare case report.		10.4103/0970-4388.100006	10.4103/0970-4388.100006				x	1		1
Enamel Renal Syndrome: Protocol for a Scoping Review		10.2196/29702	10.2196/29702	x		x		2	x	2
Enamel-Renal Syndrome (ERS) – characteristic symptoms in the oral cavity		10.1016/j.pepo.2017.02.007	10.1016/j.pepo.2017.02.007			x		1		1
Enamel-renal-gingival syndrome and FAM20A mutations		10.1002/ajmg.a.36187	10.1002/ajmg.a.36187			x		1		1
Endodontic management of dens evaginatus of maxillary central incisors: a rare case report.		10.1097/01.don.0000137645.87493.cd	10.1097/01.don.0000137645.87493.cd				x	1		1
Endodontic management of horizontally placed molars after gunshot injury to mandible: a case report.		10.1016/j.tripleo.2009.06.015	10.1016/j.tripleo.2009.06.015				x	1		1
Endodontic therapy of a mandibular canine tooth with irreversible pulpitis secondary to dentigerous cyst.		10.1177/089875641403100104	10.1177/089875641403100104				x	1		1
Endoscopic Removal of an Ectopic Tooth in Maxillary Sinus		10.1097/SCS.0b013e31826d07d0	10.1097/scs.0b013e31826d07d0	x		x		2	x	2
Endoscopically assisted enucleation and curettage of large mandibular odontogenic keratocyst.		10.1016/j.tripleo.2008.07.020	10.1016/j.tripleo.2008.07.020				x	1		1
Enhancement of gene expression in rat dental follicle cells by parathyroid hormone-related protein		10.1016/S0003-9969(00)00053-4	10.1016/s0003-9969(00)00053-4	x				1		1
Enlarged follicles and temporomandibular joint abnormalities in mucolipidosis Type III		10.1259/dmfr/22822014	10.1259/dmfr/22822014	x		x		2	x	2
Epidemiology of Hoffmeister's "Genetically determined predisposition to disturbed development of the dentition" in patients with cleft lip and palate	SI	10.1597/04-156.1	10.1597/04-156.1	x				1		1
Epidermal growth factor and epidermal growth factor-receptor expression in the mouse dental follicle during tooth eruption		10.1016/0003-9969(96)00147-1	10.1016/0003-9969(96)00147-1			x		1		1
Epidermal growth factor receptor distribution in pericoronal follicles: relationship with the origin of odontogenic cysts and tumors.		10.1016/j.tripleo.2005.11.009	10.1016/j.tripleo.2005.11.009				x	1		1
Epigenetic control of gene function in enamel development		10.2174/1574888X10666150305104730	10.2174/1574888x10666150305104730			x		1		1
Epigenetic markers of tooth eruption - DNA methylation and histone acetylation	SI	10.1111/eos.13005	10.1111/eos.13005	x		x		2	x	2
Epigenetic Regulation in Oral Squamous Cell Carcinoma Microenvironment: A Comprehensive Review		10.3390/cancers15235600	10.3390/cancers15235600			x		1		1
Epigenetic Regulation of Dental Follicle Stem Cells in Odontogenic Regeneration		10.1111/jcmm.70541	10.1111/jcmm.70541	x		x		2	x	2
Epiprofin Transcriptional Activation Promotes Ameloblast Induction From Mouse Induced Pluripotent Stem Cells via the BMP-Smad Signaling Axis		10.3389/fbioe.2022.890882	10.3389/fbioe.2022.890882	x				1		1
Epithelial-specific deletion of FAM20A leads to short root defects		10.1016/j.gene.2023.147731	10.1016/j.gene.2023.147731	x		x		2	x	2
Erupted complex odontoma delayed eruption of permanent molar.		10.2209/tdcpublication.54.251	10.2209/tdcpublication.54.251				x	1		1
Eruption cysts: a clinical report of 24 new cases.		10.17796/jcpd.28.2.038m4861g8547456	10.17796/jcpd.28.2.038m4861g8547456				x	1		1
Eruption delay and sequelae in permanent incisors following intrusive luxation in primary dentition: a case report.		10.1111/j.1600-9657.2011.00981.x	10.1111/j.1600-9657.2011.00981.x				x	1		1
Eruption disturbance in first molar and primary second molar caused by multiple compound odontomas: a case report.		10.22514/jocpd.2024.144	10.22514/jocpd.2024.144				x	1		1
Eruption disturbances of mandibular permanent canines in Japanese children.		10.1046/j.1365-263x.2001.00250.x	10.1046/j.1365-263x.2001.00250.x				x	1		1
Eruption disturbances of mandibular permanent incisors.		10.17796/jcpd.25.3.y5823x83n7380476	10.17796/jcpd.25.3.y5823x83n7380476				x	1		1
Eruption disturbances of the maxillary incisors: a literature review.		10.17796/jcpd.32.3.m175g328l100x745	10.17796/jcpd.32.3.m175g328l100x745				x	1		1
Eruption disturbances: an aetiological-cum-management perspective.		10.1259/dmfr/14309938	10.1259/dmfr/14309938				x	1		1
Eruption of an impacted canine in an adenomatid odontogenic tumor treated with combined orthodontic and surgical therapy.		10.1016/j.ajodo.2016.02.011	10.1016/j.ajodo.2016.02.011				x	1		1
Eruption path of permanent maxillary canines after secondary alveolar bone graft in patients with nonsyndromic complete unilateral cleft lip and palate.		10.1016/j.ajodo.2021.06.019	10.1016/j.ajodo.2021.06.019				x	1		1
Eruption Pattern of Deciduous Dentition in Children of Vadodara, Gujarat, India: A Cross-sectional Observational Study		10.7860/JCDR/2024/70976.19627	10.7860/jcdr/2024/70976.19627	x				1		1
Eruption Pattern of Permanent Canines and Premolars in Polish Children		10.3390/ijerph19148464	10.3390/ijerph19148464	x		x		2	x	2
Eruption pattern of the maxillary canines: features indicating treatment needs as seen in PTG at the late mixed stage-Part II.		10.1007/s40368-022-00719-5	10.1007/s40368-022-00719-5				x	1		1
Eruptive and functional changes in periodontal ligament fibroblast orientation in CD44 wild-type vs. knockout mice		10.1111/jre.12113	10.1111/jre.12113	x		x		2	x	2
Eruptive Process in Children with Osteogenesis Imperfecta		10.1007/s00223-025-01345-1	10.1007/s00223-025-01345-1	x				1		1
Establishing the diagnostic criteria for eruption disorders based on genetic and clinical data	SI	10.1016/j.ajodo.2013.03.015	10.1016/j.ajodo.2013.03.015	x		x	x	3	x	3
Establishment and Development of Oral Microflora in 12-24 Month-Old Toddlers Monitored by High-Throughput Sequencing		10.3389/fcimb.2018.00422	10.3389/fcimb.2018.00422	x		x		2	x	2
Establishment of a first conditional knock in mice as a disease model for autosomal dominant osteopetrosis type II (ADO2)				x				1		1
Establishment of oral bacterial communities in germ-free mice and the influence of recipient age		10.1111/omi.12194	10.1111/omi.12194	x		x		2	x	2
Ethnic differences in growth and development.		10.1080/19485565.1968.9987748	10.1080/19485565.1968.9987748			x		1		1
Ethnic variability in the prevalence of submerged primary molars.		10.1177/00220345820610120401	10.1177/00220345820610120401			x		1		1
Etiologic factors for buccal and palatal maxillary canine impaction: a perspective based on cone-beam computed tomography analyses.		10.1016/j.ajodo.2012.11.021	10.1016/j.ajodo.2012.11.021				x	1		1
Etiological Mechanisms and Genetic/Biological Modulation Related to PTH1R in Primary Failure of Tooth Eruption	SI	10.1007/s00223-024-01227-y	10.1007/s00223-024-01227-y	x		x	x	3	x	3
Etiology of maxillary canine impaction: A review	SI	10.1016/j.ajodo.2015.06.013	10.1016/j.ajodo.2015.06.013	x		x	x	3	x	3
Etiopathogenesis and classification of impacted teeth						x		1		1
European College of Orthodontics: Commission of Affiliation and Titularisation.		10.1016/j.ortho.2013.06.007	10.1016/j.ortho.2013.06.007				x	1		1
Evaluating the success rates and effectiveness of surgical and orthodontic interventions for impacted canines: a systematic review of surgical and orthodontic interventions and a case series		10.1186/s12903-025-05635-w	10.1186/s12903-025-05635-w	x		x		2	x	2
Evaluation and management of asymptomatic third molars: Lack of symptoms does not equate to lack of pathology.		10.1016/j.ajodo.2011.05.007	10.1016/j.ajodo.2011.05.007				x	1		1
Evaluation and management of asymptomatic third molars: Watchful monitoring is a low-risk alternative to extraction.		10.1016/j.ajodo.2011.05.008	10.1016/j.ajodo.2011.05.008				x	1		1
Evaluation of Accuracy of Clinical method for Age Estimation in 6–14 Year old Children in Vadodara City: An Institute based Cross-sectional Study		10.48165/jiafm.2024.46.2(Suppl).14	10.48165/jiafm.2024.46.2(suppl).14			x		1		1
Evaluation of crown-root angulation of lateral incisors adjacent to palatally impacted canines		10.1186/s40510-015-0074-0	10.1186/s40510-015-0074-0			x		1		1
Evaluation of dental age and associated developmental anomalies in subjects with impacted mandibular canines		10.2319/053114-387.1	10.2319/053114-387.1	x		x		2	x	2
Evaluation of deproteinised bovine bone matrix combined with absorbable biofilm for the preservation of extraction sites of mandibular impacted wisdom teeth		10.3233/THC-230043	10.3233/thc-230043		x			1		1
Evaluation of oral manifestations as correlates in thalassemia major cases in current dental practice in central part of India						x		1		1
Evaluation of short and tall stature in children				x				1		1
Evaluation of the accuracy of cone beam computed tomography on measuring impacted supernumerary teeth		10.1002/sca.21303	10.1002/sca.21303	x				1		1
Evaluation of the Effect of the Closed-eruption Technique on Impacted Immature Maxillary Incisors.							x	1		1
Evaluation of the relationship between gonial angle and impacted mandibular third molar teeth.		10.1007/s12565-019-00507-0	10.1007/s12565-019-00507-0				x	1		1
Evaluation of tooth eruption rate of incisor teeth in rats with estrogen deficiency		10.1007/s00784-022-04738-w	10.1007/s00784-022-04738-w	x		x		2	x	2
Evaluation of Vitamin D (25OHD), Bone Alkaline Phosphatase (BALP), Serum Calcium, Serum Phosphorus, Ionized Calcium in Patients with Mandibular Third Molar Impaction. An Observational Study.		10.3390/nu13061938	10.3390/nu13061938				x	1		1
Evc Regulates a Symmetrical Response to Shh Signaling in Molar Development		10.1177/0022034512471826	10.1177/0022034512471826	x		x		2	x	2
Evolution of Klk4 and enamel maturation in eutherians		10.1515/hsz-2014-0122	10.1515/hsz-2014-0122	x		x		2	x	2
Evolution of tooth morphological complexity and its association with the position of tooth eruption in the jaw in non-mammalian synapsids		10.7717/peerj.17784	10.7717/peerj.17784	x				1		1
Evolutionary trends in human mandibles and dentition from Neolithic to current Chinese		10.1016/j.archoralbio.2022.105512	10.1016/j.archoralbio.2022.105512	x		x		2	x	2
Exome Resequencing Combined With Linkage Analysis Identifies Novel PTH1R Variants in Primary Failure of Tooth Eruption in Japanese	SI	10.1002/jbmr.385	10.1002/jbmr.385	x		x		2	x	2
Exomic and transcriptomic alterations of hereditary gingival fibromatosis		10.1111/odi.13093	10.1111/odi.13093			x		1		1
Expanding genotypic and phenotypic spectrums of LTBP3 variants in dental anomalies and short stature syndrome	si	10.1111/cge.14134	10.1111/cge.14134	x		x		2	x	2
Expanding the phenotypic spectrum of CSNK2A1-associated Okur-Chung neurodevelopmental syndrome		10.1016/j.xhgg.2024.100379	10.1016/j.xhgg.2024.100379			x		1		1
Expanding the spectrum of PTH1R mutations in patients with primary failure of tooth eruption	si	10.1007/s00784-013-1014-3	10.1007/s00784-013-1014-3	x		x		2	x	2
Expanding torque possibilities: A skeletally anchored torqued cantilever for uprighting "kissing molars".		10.1016/j.ajodo.2017.12.006	10.1016/j.ajodo.2017.12.006				x	1		1
Exploring the complexities of cleidocranial dysplasia: Dental anomalies and treatment interventions		10.1016/j.ajodo.2024.10.014	10.1016/j.ajodo.2024.10.014	x		x	x	3	x	3
Exploring the effect of dentition, dental decay and familiality on oral health using metabolomics		10.1016/j.meegid.2013.09.020	10.1016/j.meegid.2013.09.020	x		x		2	x	2
Exploring the roles of noncoding RNAs in craniofacial abnormalities: A systematic review		10.1016/j.ydbio.2023.10.007	10.1016/j.ydbio.2023.10.007			x		1		1
Exposure to MEHP during Pregnancy and Lactation Impairs Offspring Growth and Development by Disrupting Thyroid Hormone Homeostasis		10.1021/acs.est.3c09756	10.1021/acs.est.3c09756			x		1		1
Expression and alterations of the PTEN/AKT/mTOR pathway in ameloblastomas		10.1111/j.1601-0825.2007.01421.x	10.1111/j.1601-0825.2007.01421.x	x				1		1
Expression and localization of Nell-1 during murine molar development		10.1007/s10735-012-9472-5	10.1007/s10735-012-9472-5	x				1		1
Expression of -smooth muscle actin in the periodontal ligament during post-emergent tooth eruption		10.1177/0300060518769545	10.1177/0300060518769545	x				1		1
Expression of Bone Morphogenetic Protein-6 in Dental Follicle Stem Cells and Its Effect on Osteogenic Differentiation		10.1159/000360275	10.1159/000360275	x		x		2	x	2
Expression of Clu and Tgfb1 during murine tooth development: effects of in-vivo transfection with anti-miR-214		10.1111/eos.12056	10.1111/eos.12056	x				1		1
Expression of extracellular matrix molecules, MMPs and TIMPs in alveolar bone, cementum and periodontal ligaments during rat tooth eruption		10.1093/jmicro/52.6.593	10.1093/jmicro/52.6.593	x				1		1
Expression of Extracellular Matrix Proteins in Human Dental Pulp Stem Cells Depends on the Donor Tooth Conditions		10.1016/j.joen.2010.02.020	10.1016/j.joen.2010.02.020		x	x		2	x	2
Expression of fibroblast growth factor receptor1, -2c, and -3c transcripts in mouse molars after tooth eruption		10.1007/s12565-020-00594-4	10.1007/s12565-020-00594-4	x		x		2	x	2
Expression of hypoxia inducible factor-1 alpha during mouse mandibular first molar eruption and its significance		10.19439/j.sjos.2021.01.003	10.19439/j.sjos.2021.01.003			x		1		1
Expression of MMP-8 and MMP-13 mRNAs in rat periodontium during tooth eruption		10.1177/154405910208101004	10.1177/154405910208101004	x		x		2	x	2
Expression of odontogenic ameloblast-associated protein in the dental follicle and its role in osteogenic differentiation of dental follicle stem cells		10.1016/j.archoralbio.2017.02.001	10.1016/j.archoralbio.2017.02.001	x		x		2	x	2
Expression of Osteoclastogenesis Inducers in a Tissue Model of Periodontal Ligament under Compression		10.1177/0022034510385237	10.1177/0022034510385237	x				1		1
Expression of the Tooth Mineralization Gene Amelx in Mandibular Osteoclasts: Experimental Study				x				1		1
Expression of tumour necrosis factor-alpha in the rat dental follicle		10.1016/S0003-9969(02)00153-X	10.1016/s0003-9969(02)00153-x	x				1		1
Expression of type I and XII collagen during development of the periodontal ligament in the mouse		10.1016/S0003-9969(98)00054-5	10.1016/s0003-9969(98)00054-5			x		1		1
Expression of vascular endothelial growth factor in cultured human dental follicle cells and its biological roles		10.1111/j.1745-7254.2007.00586.x	10.1111/j.1745-7254.2007.00586.x		x	x		2	x	2
Expression of versican and ADAMTS during rat tooth eruption		10.1007/s10735-005-5534-2	10.1007/s10735-005-5534-2	x				1		1
Expression patterns of RNAs for amelin and amelogenin in developing rat molars and incisors.		10.1177/08959374960100021301	10.1177/08959374960100021301			x		1		1
Extending Genome-wide Association Study Results to Test Classic Anthropological Hypotheses: Human Third Molar Agenesis and the "Probable Mutation Effect"		10.13110/humanbiology.89.2.03	10.13110/humanbiology.89.2.03	x		x	x	3	x	3
External root resorption of second molars caused by impacted third molars: CBCT characteristics.		10.1007/s10006-025-01436-1	10.1007/s10006-025-01436-1				x	1		1
Extra-oral approach to lower third molar: a rare surgical indication.		10.23736/S2724-6329.21.04487-3	10.23736/s2724-6329.21.04487-3				x	1		1
Extracellular matrix-mediated tissue remodeling following axial movement of teeth		10.1369/jhc.6A7018.2006	10.1369/jhc.6a7018.2006	x		x		2	x	2
Extraction of "killer" teeth: the case of two Somali siblings.							x	1		1
Extraoral removal of a transmigrant mandibular canine associated with a dentigerous cyst.							x	1		1
Extraoral removal of mandibular odontogenic dentigerous cysts: a report of 2 cases.		10.1053/joms.2001.25857	10.1053/joms.2001.25857				x	1		1
Facial swelling associated with impaction of the deciduous and permanent maxillary fourth premolars in a dog with patent ductus arteriosus.		10.1177/089875640101800203	10.1177/089875640101800203				x	1		1
Facioscapulohumeral muscular dystrophy (FSHD) region gene 1 (FRG1) expression and possible function in mouse tooth germ development		10.1007/s10735-016-9680-5	10.1007/s10735-016-9680-5	x		x		2	x	2
Factors associated with mandibular third molar eruption and impaction.	no	10.17796/jcpd.30.2.k359u03v100586h3	10.17796/jcpd.30.2.k359u03v100586h3				x	1		1
Factors associated with spontaneous angular changes of impacted mandibular third molars as a result of second molar protraction.		10.1016/j.ajodo.2018.08.024	10.1016/j.ajodo.2018.08.024				x	1		1
Factors Associated With Successful Surgical Exposure of Impacted Maxillary Canines.		10.1016/j.joms.2023.08.163	10.1016/j.joms.2023.08.163				x	1		1
Factors Contributing to Canine Impaction in Patients With Unilateral Cleft Lip and Palate Undergoing Alveolar Bone Grafts.		10.1016/j.joms.2023.06.029	10.1016/j.joms.2023.06.029				x	1		1
Factors influencing permanent teeth eruption. Part one--general factors.				x		x		2	x	2
Factors Influencing the Localization of Mandibular Third Molars in Twins		10.1016/j.joms.2020.03.021	10.1016/j.joms.2020.03.021	x		x		2	x	2
Factors influencing the non-surgical eruption of palatally impacted canines.				x		x	x	3	x	3
Fahr's Syndrome with Pseudohypoparathyroidism: Oral Features and Genetic Insights		10.3390/ijms252111611	10.3390/ijms252111611	x		x		2	x	2
Failure of Eruption of Permanent Tooth.		10.4103/ijabmr.IJABMR_366_17	10.4103/ijabmr.ijabmr_366_17	x				1		1
Failure of eruption. Adenomatoid odontogenic tumor.							x	1		1
Failure of tooth eruption and brachydactyly in pseudohypoparathyroidism are not related to plasma parathyroid hormone-related protein levels		10.1016/j.bone.2016.02.002	10.1016/j.bone.2016.02.002	x		x		2	x	2
Falha Primária da Erupção Dentária e o Gene do Recetor 1 da Hormona da Paratiroide- Revisão NarrativaPrimary Failure Tooth Eruotion and the Parathyroid Hormone 1 Receptor Gene-Narrative Review				x				1		1
FAM20A Gene Mutation: Amelogenesis or Ectopic Mineralization?		10.3389/fphys.2017.00267	10.3389/fphys.2017.00267	x				1		1
FAM20A mutations and transcriptome analyses of dental pulp tissues of enamel renal syndrome		10.1111/iej.13928	10.1111/iej.13928	x		x		2	x	2
FAM20A Mutations Associated with Enamel Renal Syndrome		10.1177/0022034513512653	10.1177/0022034513512653	x		x		2	x	2
FAM20A Mutations Can Cause Enamel-Renal Syndrome (ERS)		10.1371/journal.pgen.1003302	10.1371/journal.pgen.1003302	x				1		1
FAM83H and Autosomal Dominant Hypocalcified Amelogenesis Imperfecta		10.1177/0022034520962731	10.1177/0022034520962731	x		x		2	x	2
Familial adenomatous polyposis or Gardner syndrome--review of the literature and presentation of 2 clinical cases						x		1		1
Familial cases of missing mandibular incisor: three case presentations.						x		1		1
Familial generalized delayed eruption of the dentition with short stature		10.1016/0030-4220(76)90235-8	10.1016/0030-4220(76)90235-8			x		1		1
Familial malignant osteopetrosis in children: a case report		10.1111/j.1754-4505.2006.tb01432.x	10.1111/j.1754-4505.2006.tb01432.x	x		x		2	x	2
Familial multiple impacted supernumerary teeth: Case report	SI	10.1177/03000605251339146	10.1177/03000605251339146	x				1		1
Familial nonsyndromal multiple supernumerary teeth: a case report.	SI	10.12968/denu.2009.36.4.230	10.12968/denu.2009.36.4.230			x		1		1
Familial occurrence of nonsyndromal multiple supernumerary teeth	SI	10.2319/080505-266	10.2319/080505-266	x				1		1
Familial occurrence of nonsyndromal multiple supernumerary teeth. A rare condition.	SI	10.1043/0003-3219(2006)076[0891:FOONMS]2.0.CO;2	10.1043/0003-3219(2006)076[0891:foonms]2.0.co;2				x	1		1
Familial posterior open bite: a primary failure of eruption.		10.1179/bjo.18.3.233	10.1179/bjo.18.3.233			x		1		1
Familial primary failure of eruption of permanent teeth.		10.1179/bjo.17.2.109	10.1179/bjo.17.2.109			x		1		1
Familial reinclusion of permanent molars		10.1111/j.1399-0004.1978.tb01186.x	10.1111/j.1399-0004.1978.tb01186.x			x		1		1
Familial ROBO1 deletion associated with ectopic posterior pituitary, duplication of the pituitary stalk and anterior pituitary hypoplasia		10.1515/jpem-2018-0272	10.1515/jpem-2018-0272			x		1		1
Familial trends in palatal canines, anomalous lateral incisors, and related phenomena		10.1093/ejo/12.2.135	10.1093/ejo/12.2.135			x		1		1
Familial vitamin D-refractory rickets.		10.14219/jada.archive.1971.0064	10.14219/jada.archive.1971.0064			x		1		1
Family-Related Maxillary Deficiency Accompanied by Delayed Permanent Dentition: A Case Report						x		1		1
Fate of fluoride-induced subameloblastic cysts in developing hamster molar tooth germs		10.1016/j.archoralbio.2010.10.006	10.1016/j.archoralbio.2010.10.006	x				1		1
Feasibility of CD147 for an Eruption-Related Molecule during Rat Molar Development				x				1		1
Feline orofacial pain syndrome (FOPS): a retrospective study of 113 cases		10.1016/j.jfms.2010.03.005	10.1016/j.jfms.2010.03.005	x				1		1
Floating-Harbor Syndrome: Case report and craniofacial phenotype characterization		10.1111/j.1365-263X.2004.00528.x	10.1111/j.1365-263x.2004.00528.x			x		1		1
Fluoride-induced developmental disorders and iodine deficiency disorders as examples developmental disorders due to disturbed thyroid hormone metabolism						x		1		1
Focal Dermal Hypoplasia (Goltz Syndrome): A Case Report Showing a Wide Variety of Systemic and Oral Manifestations		10.5021/ad.20.120	10.5021/ad.20.120			x		1		1
Focal dermal hypoplasia: a case report and literature review		10.1016/j.tripleo.2011.03.012	10.1016/j.tripleo.2011.03.012	x				1		1
Formation and development of maxillary first molars with delayed eruption		10.1007/s10266-014-0164-3	10.1007/s10266-014-0164-3	x		x		2	x	2
Formation of the Tooth-Bone Interface		10.1177/0022034509355440	10.1177/0022034509355440	x		x		2	x	2
Four erupted supernumerary teeth around the maxillary second molar		10.1136/bcr-2020-241213	10.1136/bcr-2020-241213	x		x		2	x	2
Four impacted permanent canines: an unusual case.	SI	10.1043/0003-3219(2000)070<0484:FIPCAU>2.0.CO;2	10.1043/0003-3219(2000)070<0484:fipcau>2.0.co;2				x	1		1
Frank-ter Haar syndrome-additional findings?		10.1259/dmfr.20150119	10.1259/dmfr.20150119	x		x		2	x	2
Free-Ranging Cayo Santiago Rhesus Monkeys (Macaca mulatta): III. Dental Eruption Patterns and Dental Pathology		10.1002/ajp.22434	10.1002/ajp.22434		x	x		2	x	2
Frequency of transposition and its treatment at the Department of Pedodontics and Orthodontics of Semmelweis University in the last five years						x		1		1
Full life cycle changes of low impacted mandibular third molar associated cystic lesions and adjacent tooth root resorption: a retrospective study.		10.1186/s12903-024-04248-z	10.1186/s12903-024-04248-z				x	1		1
Function of PHEX mutations p.Glu145* and p.Trp749Arg in families with X-linked hypophosphatemic rickets by the negative regulation mechanism on FGF23 promoter transcription		10.1038/s41419-022-04969-5	10.1038/s41419-022-04969-5			x		1		1
Functional Analysis of PTH1R Variants Found in Primary Failure of Eruption	SI	10.1177/0022034520901731	10.1177/0022034520901731	x		x		2	x	2
Functional matrix cleft repair: Principles and techniques		10.1016/S0094-1298(03)00127-5	10.1016/s0094-1298(03)00127-5			x		1		1
Functional Properties of Two Distinct PTH1R Mutants Associated With Either Skeletal Defects or Pseudohypoparathyroidism		10.1002/jbm4.10604	10.1002/jbm4.10604	x				1		1
Further Delineation of Clinical Phenotype of ZMYND11 Variants in Patients with Neurodevelopmental Dysmorphic Syndrome		10.3390/genes15020256	10.3390/genes15020256			x		1		1
Further evidence for specific IFIH1 mutation as a cause of Singleton–Merten syndrome with phenotypic heterogeneity		10.1002/ajmg.a.38214	10.1002/ajmg.a.38214			x		1		1
GAPO syndrome: A report of two siblings and a review of literature		10.1111/j.1525-1470.2010.01100.x	10.1111/j.1525-1470.2010.01100.x			x		1		1
GAPO syndrome: Four new patients with congenital glaucoma and myelinated retinal nerve fiber layer		10.1002/ajmg.a.35734	10.1002/ajmg.a.35734	x				1		1
Gardner's syndrome--the importance of early diagnosis: a case report and a review.				x		x	x	3	x	3
Gardner's syndrome: a clinical and genetic study of a family	SI	10.1016/j.oooo.2011.10.020	10.1016/j.oooo.2011.10.020	x		x	x	3	x	3
Gender differences in the growing, abnormal, and aging jaw.		10.1016/j.cden.2013.01.005	10.1016/j.cden.2013.01.005	x		x		2	x	2
Gene expression of potential tooth eruption molecules in the dental follicle of the mouse		10.1046/j.0909-8836.1999.eos107610.x	10.1046/j.0909-8836.1999.eos107610.x			x		1		1
Gene expression profiles in dental follicles from patients with impacted canines	SI	10.1007/s10266-018-0342-9	10.1007/s10266-018-0342-9	x		x	x	3	x	3
Gene links skull and teeth abnormalities.		10.1038/sj.bdj.2011.694	10.1038/sj.bdj.2011.694	x		x		2	x	2
General practitioner's radiology case 4. Cleidocranial dysplasia.							x	1		1
General practitioner's radiology case 50. Gardner syndrome.				x		x		2	x	2
Generalized hereditary gingival fibromatosis in a child: Clinical, histopathological and therapeutic aspects		10.4322/acr.2020.140	10.4322/acr.2020.140			x		1		1
Genetic analysis of dental traits in 82 pairs of female-female twins.	SI					x		1		1
Genetic analysis of familial non-syndromic primary failure of eruption	SI	10.1111/j.1601-6343.2009.01440.x	10.1111/j.1601-6343.2009.01440.x	x		x		2	x	2
Genetic analysis of tooth development and eruption in 82 pairs of female-female twins	SI					x		1		1
Genetic and environmental determinants of primary tooth eruption	SI			x				1		1
Genetic and environmental factors determining the morphological maturation of the mouse and its relationship with weight growth						x		1		1
Genetic aspects of dental caries		10.17219/dmp/62964	10.17219/dmp/62964			x		1		1
Genetic Aspects of Tooth Eruption: A Systematic Review	SI			x		x		2	x	2
Genetic Correlations Among Dental, Mandibular, and Postcranial Dimensions in Rhesus Macaques (Macaca mulatta)		10.1002/ajpa.25059	10.1002/ajpa.25059			x		1		1
Genetic determinants and dynamics of permanent teeth emergence in Northwest Indian twins: A chronogenetic study	SI	10.1016/j.jchb.2014.05.006	10.1016/j.jchb.2014.05.006	x		x		2	x	2
Genetic Disorders Caused by Mutations in the PTH/PTHrP Receptor, its Ligands, and Downstream Effector Molecules						x		1		1
Genetic disorders of GH action pathway		10.1016/j.ghir.2017.12.004	10.1016/j.ghir.2017.12.004			x		1		1
Genetic disorders of tooth development and dentition	SI	10.1007/s11825-007-0050-2	10.1007/s11825-007-0050-2			x		1		1
Genetic Disorders of Vitamin D Metabolism: Case Series and Literature Review		10.1177/0009922815623231	10.1177/0009922815623231			x		1		1
Genetic factors in occlusion						x		1		1
Genetic Modeling of Primary Tooth Emergence: A Study of Australian Twins	SI	10.1375/twin.13.6.573	10.1375/twin.13.6.573	x		x		2	x	2
Genetic Pattern, Orthodontic and Surgical Management of Multiple Supplementary Impacted Teeth in a Rare, Cleidocranial Dysplasia Patient: A Case Report	SI	10.3390/medicina57121350	10.3390/medicina57121350	x		x	x	3	x	3
Genetic Studies of Human Craniofacial Diseases				x				1		1
Genetic, Nutritional, and Maturational Correlates of Dental Development	SI	10.1177/00220345650440011901	10.1177/00220345650440011901			x		1		1
Genetically-achieved disturbances to the expression levels of TNFSF11 receptors modulate the effects of zoledronic acid on growing mouse skeletons		10.1016/j.bcp.2019.06.027	10.1016/j.bcp.2019.06.027	x		x		2	x	2
Genetics in orthodontics						x		1		1
Genome analysis for elucidation of genetic factors in orofacial traits and diseases				x				1		1
Genome-Wide Association Study Identifies Four Loci Associated with Eruption of Permanent Teeth	SI	10.1371/journal.pgen.1002275	10.1371/journal.pgen.1002275	x		x		2	x	2
Genome-wide association study of primary tooth eruption identifies pleiotropic loci associated with height and craniofacial distances		10.1093/hmg/ddt231	10.1093/hmg/ddt231	x		x		2	x	2
Genome-Wide Association Study Reveals Multiple Loci Associated with Primary Tooth Development during Infancy		10.1371/journal.pgen.1000856	10.1371/journal.pgen.1000856	x		x		2	x	2
Genomic and bioinformatic approaches for understanding the effects of childhood adversity on primary tooth formation and caries development in young children				x				1		1
Genotype-phenotype analysis of selective failure of tooth eruption-A systematic review	SI	10.1111/cge.14400	10.1111/cge.14400	x		x	x	3	x	3
Genotyping analysis of the Pax9Gene in patients with maxillary canine impaction.	SI	10.12688/f1000research.17147.1	10.12688/f1000research.17147.1		x	x	x	3	x	3
Giant Complex Odontoma of the Posterior Mandible: A Case Report.		10.7759/cureus.70402	10.7759/cureus.70402	x				1		1
Giant follicular cyst with maxillary sinus and pterygomaxillary space extension.							x	1		1
Gingival enlargement associated with a partially erupted mandibular molar.							x	1		1
Gingival eruption cysts induced by cyclosporine administration to neonatal dogs		10.1034/j.1600-051X.2002.290606.x	10.1034/j.1600-051x.2002.290606.x	x		x		2	x	2
Gingival overgrowth in children: Epidemiology, pathogenesis, and complications. A literature review		10.1902/jop.2005.76.1.3	10.1902/jop.2005.76.1.3			x		1		1
Glandular odontogenic cyst presenting as a dentigerous cyst: a case report.		10.1016/j.joms.2005.12.020	10.1016/j.joms.2005.12.020				x	1		1
Glandular odontogenic cyst: An updated analysis of 169 cases reported in the literature.		10.1111/odi.12719	10.1111/odi.12719				x	1		1
Glycerol phenylbutyrate efficacy and safety from an open label study in pediatric patients under 2 months of age with urea cycle disorders		10.1016/j.ymgme.2020.12.002	10.1016/j.ymgme.2020.12.002			x		1		1
Gracile bones, periostal appositions, hypomineralization of the cranial vault, and mental retardation in brothers: Milder variant of osteocraniostenosis or new syndrome?		10.1002/ajmg.a.30360	10.1002/ajmg.a.30360	x				1		1
Growth and development of the Kaiapit children of the Markham Valley, New Guinea		10.1002/ajpa.1330310106	10.1002/ajpa.1330310106			x		1		1
Growth hormone receptor and insulin-like growth factor-I immunoreactivity in osteoclast-like cells during tooth eruption in the toothless (Osteopetrotic) rat following treatment with colony-stimulating factor-1		10.1615/CritRevEukaryotGeneExpr.v13.i24.120	10.1615/critreveukaryotgeneexpr.v13.i24.120	x				1		1
Growth, malnutrition, and mortality of the infant and toddler in the Asai Valley of the New Guinea highlands.		10.1093/ajcn/23.8.1090	10.1093/ajcn/23.8.1090			x		1		1
Guidelines for the assessment of the impacted maxillary canine.		10.12968/denu.2013.40.9.770	10.12968/denu.2013.40.9.770				x	1		1
Haemophilia B, severe childhood obesity and other extra-haematological features associated with similar 4Mb-deletions on Xq27: Clinical findings, molecular insights and literature update		10.1111/hae.14779	10.1111/hae.14779			x		1		1
Hallermann-Streiff syndrome: Those are not supernumerary teeth		10.1016/j.jpeds.2005.07.035	10.1016/j.jpeds.2005.07.035	x		x	x	3	x	3
Health of periodontal tissues and resorption status after orthodontic treatment of impacted maxillary canines.		10.4103/njcp.njcp_419_16	10.4103/njcp.njcp_419_16				x	1		1
Heimler Syndrome With Tooth Agenesis, Abnormal Enamel and Dentin Mineralization, Root Maldevelopment, and PEX1 Mutation		10.1016/j.identj.2025.04.002	10.1016/j.identj.2025.04.002	x		x		2	x	2
Hematopoietic Stem Cell-Targeted Neonatal Gene Therapy with a Clinically Applicable Lentiviral Vector Corrects Osteopetrosis in oc/oc Mice		10.1089/hum.2019.047	10.1089/hum.2019.047	x		x		2	x	2
Hemostatic Management in Pediatric Patients With Type I von Willebrand Disease Undergoing Oral Surgery: Case Report and Literature Review		10.1016/j.joms.2011.03.073	10.1016/j.joms.2011.03.073	x				1		1
Hereditary and environmental dental findings in identification of human remains				x		x		2	x	2
Hereditary gingival fibromatosis from an interdisciplinary point of view – a review of literature Part 1. Clinical manifestation,diagnostics and differentiation						x		1		1
Hereditary gingival fibromatosis with distinct dental, skeletal and developmental abnormalities.				x		x		2	x	2
Hereditary Gingival Fibromatosis: A Three-Generation Case and Pathogenic Mechanism Research on Progress of the Disease		10.1902/jop.2010.100599	10.1902/jop.2010.100599	x		x		2	x	2
Hereditary gingival hyperplasia associated with amelogenesis imperfecta: A case report				x		x	x	3	x	3
Hereditary osteodystrophy with multiple hormone resistance--a case report.		10.17796/jcpd.34.1.33017umx4n144285	10.17796/jcpd.34.1.33017umx4n144285				x	1		1
Heredity of canine teeth retention						x		1		1
Heritability of maxillary dental cephalometric variables among monozygotic twins, dizygotic twins and their siblings		10.1007/s00784-022-04579-7	10.1007/s00784-022-04579-7	x		x		2	x	2
Heterogeneous frailty and the expression of linear enamel hypoplasia in a genealogical population		10.1002/ajpa.24288	10.1002/ajpa.24288			x		1		1
Heterozygous FGFR1 mutation may be responsible for an incomplete form of osteoglophonic dysplasia, characterized only by radiolucent bone lesions and teeth retentions	SI	10.1016/j.ejmg.2019.103729	10.1016/j.ejmg.2019.103729	x		x		2	x	2
Hidden Markov random field models for TCA image analysis		10.1016/j.csda.2007.06.022	10.1016/j.csda.2007.06.022	x				1		1
High frequency of stromal myofibroblasts in odontogenic keratocyst associated with an impacted tooth.		10.1111/odi.14921	10.1111/odi.14921				x	1		1
High- and low-dose OPG-Fc cause osteopetrosis-like changes in infant mice		10.1038/pr.2012.118	10.1038/pr.2012.118	x				1		1
Histologic Features of External Cervical Resorption Affecting Impacted Maxillary Canines: A Report of 2 Cases.		10.1016/j.joen.2023.03.012	10.1016/j.joen.2023.03.012				x	1		1
Histological and analytical studies of a tooth in a patient with cleidocranial dysostosis.		10.2334/josnusd.43.85	10.2334/josnusd.43.85				x	1		1
History of Health at Cayo Santiago-An Investigation of Environmental and Genetic Influences on the Skeletal Remains of the Introduced Rhesus Macaque (Macaca mulatta) Colony		10.1002/ajp.23722	10.1002/ajp.23722	x		x		2	x	2
Hmga2 regulation of tooth formation and association with Sox2 and Nanog expression		10.1016/j.bbrc.2019.01.017	10.1016/j.bbrc.2019.01.017			x		1		1
Homozygous deletion of the DSG3 terminal exon associated with acantholytic blistering of the oral and laryngeal mucosa		10.1002/ajmg.a.63447	10.1002/ajmg.a.63447			x		1		1
Homozygous variants of EDAR underlying hypohidrotic ectodermal dysplasia in three consanguineous families		10.1684/ejd.2020.3844	10.1684/ejd.2020.3844			x		1		1
How do teeth erupt?		10.1038/s41415-024-7609-z	10.1038/s41415-024-7609-z	x				1		1
How predictable is the position of third molars over time?		10.1016/j.joms.2012.04.024	10.1016/j.joms.2012.04.024				x	1		1
Human diseases caused by homozygous PTH1R mutations		10.3389/fendo.2025.1641292	10.3389/fendo.2025.1641292	x				1		1
Human mandible bone defect repair by the grafting of dental pulp stem/progenitor cells and collagen sponge biocomplexes.		10.22203/ecm.v018a07	10.22203/ecm.v018a07				x	1		1
Hurler syndrome: a case report.		10.17796/jcpd.24.4.ku653u75nv5vt735	10.17796/jcpd.24.4.ku653u75nv5vt735				x	1		1
Hurler syndrome: a case report of a 5-year follow-up of dental findings after bone marrow transplantation.		10.1111/j.1754-4505.2009.00115.x	10.1111/j.1754-4505.2009.00115.x				x	1		1
Hyper-IgE syndrome: dental implications		10.1016/j.oooo.2012.04.005	10.1016/j.oooo.2012.04.005	x		x		2	x	2
Hypercalcitoninemia and disorders of dentition development. A family study						x		1		1
Hypercementosis Associated with ENPPI Mutations and GACI		10.1177/0022034517744773	10.1177/0022034517744773	x				1		1
Hyperplastic Dental Follicle - Review of Literature and Report of Two Cases in One Family				x		x	x	3	x	3
Hypertrichosis with hereditary gingival hyperplasia		10.1136/adc.49.5.394	10.1136/adc.49.5.394			x		1		1
Hypocalcification type amelogenesis imperfecta in permanent dentition in association with heavily worn primary teeth, gingival hyperplasia, hypodontia and impacted teeth						x		1		1
Hypocalcified type of amelogenesis imperfecta in a large family: clinical, radiographic, and histological findings, associated dento-facial anomalies, and resulting treatment load		10.1080/00016350902973685	10.1080/00016350902973685	x				1		1
Hypodontia and tooth formation in groups of children with cleft, siblings without cleft, and nonrelated controls		10.1597/1545-1569(2001)038<0374:HATFIG>2.0.CO;2	10.1597/1545-1569(2001)038<0374:hatfig>2.0.co;2	x		x		2	x	2
Hypodontia, ankylosis and infraocclusion: report of a case restored with a fibre-reinforced ceromeric bridge.		10.1038/sj.bdj.4801247	10.1038/sj.bdj.4801247				x	1		1
Hypodontia, impacted permanent teeth, spinal defects, and cardiomegaly in a previously diagnosed case of the Yunis-Varon syndrome	SI	10.1016/0030-4220(92)90324-J	10.1016/0030-4220(92)90324-j			x		1		1
Hypohidrotic ectodermal dysplasia with bilateral impacted teeth at the coronoid process: A case rehabilitated with mini dental implants	SI	10.1016/j.tripleo.2004.12.014	10.1016/j.tripleo.2004.12.014	x			x	2	x	2
Hypohidrotic Ectodermal Dysplasia: Classical Clinical Features		10.1007/s13312-024-3147-7	10.1007/s13312-024-3147-7			x		1		1
Hypohidrotic ectodermal dysplasia: Dental, clinical, genetic and dermatoglyphic findings of three cases	SI	10.17796/jcpd.26.1.g156r02u66w30729	10.17796/jcpd.26.1.g156r02u66w30729			x		1		1
Hypomaturation enamel defects in Klk4 knockout/LacZ knock in mice		10.1074/jbc.M109.013623	10.1074/jbc.m109.013623			x		1		1
Hypoplasia of primary and permanent teeth following osteitis and the implications of delayed diagnosis of a neonatal maxillary primary molar.		10.1046/j.1365-263x.2003.00418.x	10.1046/j.1365-263x.2003.00418.x				x	1		1
Hypoplastic enamel, onycholysis, and hypohidrosis inherited as an autosomal dominant trait. A review of ectodermal dysplasia syndromes		10.1016/0030-4220(75)90398-9	10.1016/0030-4220(75)90398-9			x		1		1
i-Dent: A virtual assistant to diagnose rare genetic dental diseases.		10.1016/j.compbiomed.2024.108927	10.1016/j.compbiomed.2024.108927	x		x		2	x	2
Identical unerupted maxillary incisors in monozygotic twins	SI	10.1016/j.ajodo.2008.08.043	10.1016/j.ajodo.2008.08.043	x		x	x	3	x	3
Identification of a Frameshift Mutation in Osterix in a Patient with Recessive Osteogenesis Imperfecta		10.1016/j.ajhg.2010.05.016	10.1016/j.ajhg.2010.05.016	x		x		2	x	2
Identification of a novel BICRA variant leading to the newly described Coffin–Siris syndrome 12		10.1016/j.braindev.2022.11.003	10.1016/j.braindev.2022.11.003			x		1		1
Identification of a novel heterozygous PTH1R variant in a Chinese family with incomplete penetrance		10.1002/mgg3.2301	10.1002/mgg3.2301	x		x		2	x	2
Identification of a Novel PTH1R Mutation in Primary Failure of Eruption: A Case Report and Therapeutic Perspectives		10.4103/jiaomr.jiaomr_148_25	10.4103/jiaomr.jiaomr_148_25	x		x		2	x	2
Identification of a novel PTH1R variant in a family with primary failure of eruption	SI	10.1186/s12903-023-03226-1	10.1186/s12903-023-03226-1	x		x		2	x	2
Identification of a novel RUNX2 gene mutation and early diagnosis of CCD in a cleidocranial dysplasia suspected Iranian family		10.1002/ccr3.2825	10.1002/ccr3.2825			x		1		1
Identification of novel CBFA1/RUNX2 mutations causing cleidocranial dysplasia		10.1023/A:1012758925617	10.1023/a:1012758925617	x				1		1
Identification of putative dental epithelial stem cells in a lizard with life-long tooth replacement		10.1242/dev.052415	10.1242/dev.052415			x		1		1
Identification of Six Novel PTH1R Mutations in Families with a History of Primary Failure of Tooth Eruption	SI	10.1371/journal.pone.0074601	10.1371/journal.pone.0074601	x		x	x	3	x	3
Identification of the C-terminal region in Amelogenesis Imperfecta causative protein WDR72 required for Golgi localization		10.1038/s41598-022-08719-7	10.1038/s41598-022-08719-7	x		x		2	x	2
Idiopathic failure of eruption of multiple permanent teeth: Report of 2 adults with a highlight on molecular biology		10.1016/j.ajodo.2006.04.034	10.1016/j.ajodo.2006.04.034	x		x		2	x	2
Idiopathic generalized apical root resorption: a report of three cases		10.1111/j.1365-263X.2007.00882.x	10.1111/j.1365-263x.2007.00882.x	x			x	2	x	2
Idiopathic gingival fibromatosis: A case report				x		x		2	x	2
Idiopathic gingival fibromatosis: a review of the literature and a case report.							x	1		1
IL-35 may maintain homeostasis of the immune microenvironment in periodontitis		10.3892/etm.2017.5255	10.3892/etm.2017.5255	x				1		1
Imaging characteristics of the gubernaculum tracts in successional teeth related to deciduous fused teeth on computed tomography		10.1111/cga.12493	10.1111/cga.12493	x				1		1
Imaging evalution of the gingival fibromatosis and dental abnormalities syndrome		10.1259/dmfr/20901517	10.1259/dmfr/20901517	x		x	x	3	x	3
Immediate and late mandibular fractures after third molar removal.		10.1053/joms.2002.29811	10.1053/joms.2002.29811				x	1		1
Immediate loading of implants inserted through impacted teeth in the aesthetic area: A retrospective study with a mean follow-up period of 7 years.							x	1		1
Immunohistochemical study on antigen-presenting cells in healthy and carious human teeth.		10.4149/BLL_2018_047	10.4149/bll_2018_047				x	1		1
Immunostaining and transcriptional enhancement of interleukin-1 receptor type I in the rat dental follicle		10.1016/S0003-9969(97)00022-8	10.1016/s0003-9969(97)00022-8			x		1		1
Impact of cone-beam computed tomography on orthodontic diagnosis and treatment planning.		10.1016/j.ajodo.2012.12.011	10.1016/j.ajodo.2012.12.011				x	1		1
Impact of FokI (rs2228570) and BglI (rs739837) polymorphisms in VDRgene on permanent tooth eruption: A cross-sectional study.	SI	10.1016/j.jobcr.2024.09.012	10.1016/j.jobcr.2024.09.012	x		x		2	x	2
Impact of Mechanical Strain and Nicotinamide on RUNX2-Deficient Osteoblast Mimicking Cleidocranial Dysplasia		10.3390/ijms242316581	10.3390/ijms242316581	x				1		1
Impacted and transmigrant mandibular canines incidence, aetiology, and treatment: a systematic review.		10.1093/ejo/cjw027	10.1093/ejo/cjw027				x	1		1
Impacted cuspids (statistical study, etiology, complications and extraction technic)						x		1		1
Impacted denture causing tracheo-esophageal fistula.							x	1		1
Impacted incisors associated with supernumerary teeth treated with a modified Haas appliance.		10.1016/j.ajodo.2011.07.030	10.1016/j.ajodo.2011.07.030				x	1		1
Impacted lower third molar relationship with mandibular angle fracture complications.		10.1016/j.jormas.2021.05.004	10.1016/j.jormas.2021.05.004				x	1		1
Impacted mandibular first molar with root encircling the inferior alveolar nerve and an odontogenic cyst formation.		10.1186/s12903-025-06400-9	10.1186/s12903-025-06400-9				x	1		1
Impacted mandibular permanent incisors related to supernumerary teeth: a rare condition.							x	1		1
Impacted maxillary anterior supernumerary teeth: a survey of forty-two cases.							x	1		1
Impacted maxillary canines--a perennial problem.		10.12968/denu.2012.39.7.487	10.12968/denu.2012.39.7.487				x	1		1
Impacted maxillary canines: diagnosis and management.							x	1		1
Impacted maxillary central incisor: surgical exposure and orthodontic treatment.		10.1016/j.ajodo.2009.11.018	10.1016/j.ajodo.2009.11.018				x	1		1
Impacted maxillary cuspid. I. Etiology and diagnosis						x		1		1
Impacted molars.							x	1		1
Impacted permanent incisors associated with compound odontoma.		10.1136/bcr-2014-208201	10.1136/bcr-2014-208201				x	1		1
Impacted supernumerary tooth developed under palatal polyp.		10.1046/j.1365-263x.2002.00369.x	10.1046/j.1365-263x.2002.00369.x				x	1		1
Impacted teeth (Impaction of upper central incisors in twins)						x		1		1
Impacted third molars and risk of angle fracture.		10.1054/ijom.2001.0215	10.1054/ijom.2001.0215				x	1		1
Impacted tooth in mandibular fracture line: treatment with closed reduction.		10.1016/j.joms.2003.06.007	10.1016/j.joms.2003.06.007				x	1		1
Impacted wisdom teeth.							x	1		2
Impaction of both maxillary central incisors and a canine.		10.1016/j.ajodo.2010.10.027	10.1016/j.ajodo.2010.10.027				x	1		1
Impaction of mandibular molar by supernumerary tooth: case report.							x	1		1
Impaction of third molars and localized cancer of the oral cavity: A simple occasional finding? A retrospective case series and literature review.		10.1016/j.jormas.2025.102307	10.1016/j.jormas.2025.102307				x	1		1
Impaction risk increases significantly with each year of late third molar development in Western Canadian youths.		10.1016/j.archoralbio.2025.106214	10.1016/j.archoralbio.2025.106214				x	1		1
Impaired tooth eruption: a review.							x	1		1
Impairment of tooth eruption. Pathogenetic aspects.		10.1007/bf02190236	10.1007/bf02190236			x		1		1
Impeded eruption of mandibular canine.		10.5005/jp-journals-10024-1434	10.5005/jp-journals-10024-1434				x	1		1
Implications for tooth eruption of the effect of interleukin-1&#945; on nuclear factor-&#954;B gene expression in the rat dental follicle		10.1016/S0003-9969(99)00071-0	10.1016/s0003-9969(99)00071-0			x		1		1
Importance of Metalloproteinase 8 (MMP-8) in the Diagnosis of Periodontitis		10.3390/ijms25052721	10.3390/ijms25052721			x		1		1
Improvement of dental development in osteopetrotic mice by maternal vitamin D3 sulfate administration						x		1		1
In defense of the guidance theory of palatal canine displacement.						x		1		1
In silico and functional evaluation of PTH1R mutations found in patients with primary failure of eruption (PFE).	SI	10.1111/ocr.12160	10.1111/ocr.12160				x	1		1
In situ hybridization of calbindin-d 28 k transcripts in undecalcified sections of the rat continuously erupting incisor		10.3109/03008209509013716	10.3109/03008209509013716			x		1		1
In situ hybridization study of cytokeratin 4, 13, 16 and 19 mRNAs in human developing junctional epithelium		10.1111/j.1600-0722.1997.tb00224.x	10.1111/j.1600-0722.1997.tb00224.x			x		1		1
In this issue		10.1002/jgm.1534	10.1002/jgm.1534			x		1		1
In vivo and in vitro effects of epidermal growth factor on its receptor gene expression in rat dental follicle cells		10.1016/0003-9969(95)00139-5	10.1016/0003-9969(95)00139-5			x		1		1
In vivo effect of interleukin-1&#945; on colony-stimulating factor-1 gene expression in the dental follicle of the rat molar		10.1016/S0003-9969(97)00102-7	10.1016/s0003-9969(97)00102-7			x		1		1
In-Silico Analysis of the High-Risk Missense Variants in PTH1R Gene and Association with Primary Failure of Tooth Eruption (PFE)		10.1007/978-3-031-52385-4_26	10.1007/978-3-031-52385-4_26			x		1		1
In-vitro comparison of 2 cone-beam computed tomography systems and panoramic imaging for detecting simulated canine impaction-induced external root resorption in maxillary lateral incisors.		10.1016/j.ajodo.2009.03.036	10.1016/j.ajodo.2009.03.036				x	1		1
Inactivation of IL11 Signaling Causes Craniosynostosis, Delayed Tooth Eruption, and Supernumerary Teeth	SI	10.1016/j.ajhg.2011.05.024	10.1016/j.ajhg.2011.05.024	x		x		2	x	2
Inactivation of Tgfbr2 in Osterix-Cre expressing dental mesenchyme disrupts molar root formation		10.1016/j.ydbio.2013.08.003	10.1016/j.ydbio.2013.08.003	x				1		1
Incidence and effects of genetic factors on canine impaction	SI	10.1016/j.ajodo.2011.07.007	10.1016/j.ajodo.2011.07.007	x		x		2	x	2
Incidence and effects of genetic factors on canine impaction in an isolated Jewish population	SI	10.1016/j.ajodo.2010.06.023	10.1016/j.ajodo.2010.06.023	x			x	2	x	2
Incidence of agenesis, impactions, angular positions and pathologies related to third molar teeth						x		1		1
Incidence of caries and pathological findings in different positions of impacted third molars: A retrospective analysis.		10.1016/j.jormas.2024.102137	10.1016/j.jormas.2024.102137				x	1		1
Incidence of cystic changes in radiographically normal impacted lower third molar follicles.		10.1016/j.tripleo.2004.08.010	10.1016/j.tripleo.2004.08.010				x	1		1
Incisor root resorption due to ectopic maxillary canines: a long-term radiographic follow-up.		10.2319/071007-320.1	10.2319/071007-320.1				x	1		1
Incomplete restoration of colony-stimulating factor 1 (CSF-1) function in CSF-1-deficient Csf1op/Csf1op mice by transgenic expression of cell surface CSF-1		10.1182/blood-2003-08-2739	10.1182/blood-2003-08-2739	x				1		1
Incontinentia pigmenti (Bloch-Sulzberger syndrome): a case report.						x		1		1
Incontinentia pigmenti: A case report				x				1		1
Increased Cell Proliferation and Gene Expression of Genes Related to Bone Remodeling, Cell Adhesion and Collagen Metabolism in the Periodontal Ligament of Unopposed Molars in Growing Rats		10.3389/fphys.2017.00075	10.3389/fphys.2017.00075	x		x		2	x	2
Increased Occurrence of Dental Anomalies Associated with Infraocclusion of Deciduous Molars		10.2319/062609-358.1	10.2319/062609-358.1	x		x		2	x	2
Increased Occurrence of Dental Anomalies Associated with Second-Premolar Agenesis		10.2319/021308-87.1	10.2319/021308-87.1	x		x		2	x	2
Individual Predoctoral Dental Scientist Fellowship				x				1		1
Induction of Salivary Gland-Like Cells from Dental Follicle Epithelial Cells		10.1177/0022034517711146	10.1177/0022034517711146	x				1		1
Infant cynomolgus monkeys exposed to denosumab in utero exhibit an osteoclast-poor osteopetrotic-like skeletal phenotype at birth and in the early postnatal period		10.1016/j.bone.2014.04.002	10.1016/j.bone.2014.04.002	x				1		1
Infantile loss of teeth: Odontohypophosphatasia or childhood hypophosphatasia		10.1007/s00431-012-1868-4	10.1007/s00431-012-1868-4			x		1		1
Infantile Refsum Disease With Enamel Defects: A Case Report				x				1		1
Infection-related inferior alveolar and mental nerve paresthesia: case reports.							x	1		1
Inferior alveolar nerve paresthesia associated with a mandibular dentigerous cyst.		10.1053/joms.2002.31238	10.1053/joms.2002.31238				x	1		1
Infiltrating lipomatosis of the face: case series and literature review		10.1016/j.oooo.2016.10.009	10.1016/j.oooo.2016.10.009	x				1		1
Influence of alveolar bone thickness and bucco-palatal inclination on root resorption of lateral incisors in unilateral maxillary impacted canines: a retrospective observational study.		10.1186/s12903-024-04076-1	10.1186/s12903-024-04076-1				x	1		1
Influence of angular position and degree of impaction of third molars on development of symptoms: long-term follow-up under good oral hygiene conditions.		10.1620/tjem.200.75	10.1620/tjem.200.75				x	1		1
Influence of Birth Characteristics and Feeding Practices on Eruption of Primary Teeth in Children: A Preliminary Cross-sectional Observational Study.		10.5005/jp-journals-10005-2665	10.5005/jp-journals-10005-2665	x		x		2	x	2
Influence of gestational age on eruption of primary teeth in Indian children - A prospective longitudinal study.		10.4103/ijdr.ijdr_56_22	10.4103/ijdr.ijdr_56_22	x		x		2	x	2
Influence of immediate post-extraction socket irrigation on development of alveolar osteitis after mandibular third molar removal: a prospective split-mouth study, preliminary report.		10.1038/sj.bdj.2012.1134	10.1038/sj.bdj.2012.1134				x	1		1
Influence of impacted maxillary canine orthodontic traction complexity on root resorption of incisors: A retrospective longitudinal study.		10.1016/j.ajodo.2018.02.011	10.1016/j.ajodo.2018.02.011				x	1		1
Influence of lower third molar position on the incidence of preoperative complications.		10.1016/j.tripleo.2006.01.006	10.1016/j.tripleo.2006.01.006				x	1		1
Influence of maxillary canine impaction characteristics and factors associated with orthodontic treatment on the duration of active orthodontic traction.		10.1016/j.ajodo.2018.10.018	10.1016/j.ajodo.2018.10.018				x	1		1
Influence of nutritional state on radiographic variables in upper canine teeth.					x	x	x	3	x	3
Influence of the maxillary dimensions and anterior teeth anatomy on the buccal impaction of upper permanent canines: A three-dimensional case-control study.		10.1016/j.ortho.2023.100803	10.1016/j.ortho.2023.100803				x	1		1
Influence of third molar space on angulation and dental arch crowding.		10.1007/s10266-012-0065-2	10.1007/s10266-012-0065-2				x	1		1
Influence of zoledronic acid and pamidronate on tooth eruption in children with osteogenesis imperfecta		10.1016/j.bone.2024.117069	10.1016/j.bone.2024.117069	x				1		1
Influences of osteoclast deficiency on craniofacial growth in osteopetrotic (op/op) mice				x				1		1
Infraclusion of primary molars: a review and report of a case.							x	1		1
Infraoccluded Upper Deciduous Second Molars Leading to Caries in the Permanent Dentition.		10.12968/denu.2015.42.5.485	10.12968/denu.2015.42.5.485				x	1		1
Infraocclusion of primary molars and the effect on occlusal development, a longitudinal study		10.1093/ejo/6.1.277	10.1093/ejo/6.1.277			x		1		1
Infraocclusion of primary molars in monozygotic twins: Report of two cases	SI	10.1111/j.1365-263x.1997.tb00269.x	10.1111/j.1365-263x.1997.tb00269.x			x		1		1
Infraocclusion of primary molars. An epidemiological, familial, longitudinal clinical and histological study.						x		1		1
Infraocclusion: Dental development and associated dental variations in singletons and twins		10.1016/j.archoralbio.2015.06.010	10.1016/j.archoralbio.2015.06.010	x		x		2	x	2
Infraposition and inclusion of deciduous molars						x		1		1
Inherited dental anomalies and abnormalities						x		1		1
Inherited primary failure of eruption in the primary dentition: Report of five cases						x		1		1
Inherited retarded eruption.						x		1		1
Inherited retarded eruption in the permanent dentition						x		1		1
Inhibition of molar eruption and root elongation in MT1-MMP-deficient mice		10.1080/03008200390181807	10.1080/03008200390181807	x				1		1
Initial acquisition and transmission of mutans streptococci in children at day nursery.				x		x		2	x	2
Initial vertical and horizontal position of palatally impacted maxillary canine and effect on periodontal status following surgical-orthodontic treatment.		10.2319/010907-8.1	10.2319/010907-8.1				x	1		1
Injections of osteoprotegerin and PMA delay tooth eruption		10.1002/ca.20144	10.1002/ca.20144	x				1		1
Insertion of the clcn7 gene mutation pG213R in mouse induces autosomal dominant osteopetrosis type II (ADO2)		10.1016/j.bone.2012.08.043	10.1016/j.bone.2012.08.043	x				1		1
Insulin-like growth factor 1 modulates bioengineered tooth morphogenesis		10.1038/s41598-018-36863-6	10.1038/s41598-018-36863-6	x		x		2	x	2
Integrated clinical genetics/syndromology for the orthodontist						x		1		1
Integration of multimodal data in the developing tooth reveals candidate regulatory loci driving human odontogenic phenotypes	SI	10.3389/fdmed.2022.1009264	10.3389/fdmed.2022.1009264	x		x		2	x	2
Inter- and intra-specific variation in the ontogeny of the hominoid facial skeleton: Testing assumptions of ontogenetic variability		10.1016/S0940-9602(04)80076-1	10.1016/s0940-9602(04)80076-1			x		1		1
Inter-premolar width changes related to the orthodontic traction of maxillary impacted canines in adolescents and young adults: A retrospective CBCT study.		10.1016/j.ortho.2020.03.006	10.1016/j.ortho.2020.03.006				x	1		1
Interaction between fibronectin and &#946;1integrin is essential for tooth development		10.1371/journal.pone.0121667	10.1371/journal.pone.0121667			x		1		1
Interceptive management of eruption disturbances: case report.		10.17796/jcpd.29.1.82827t4j53t83758	10.17796/jcpd.29.1.82827t4j53t83758				x	1		1
Interdisciplinary management of maxillary incisors with root resorption caused by impacted canines: A case report		10.1177/14653125231169797	10.1177/14653125231169797	x		x	x	3	x	3
Interesting eruption of 4 teeth associated with a large dentigerous cyst in mandible by only marsupialization.		10.1053/joms.2003.50145	10.1053/joms.2003.50145				x	1		1
International collaborative study on ghost cell odontogenic tumours: calcifying cystic odontogenic tumour, dentinogenic ghost cell tumour and ghost cell odontogenic carcinoma.		10.1111/j.1600-0714.2007.00623.x	10.1111/j.1600-0714.2007.00623.x				x	1		1
Interplay of RUNX2 and KLF4 in initial commitment of odontoblast differentiation		10.1002/jcb.30577	10.1002/jcb.30577	x				1		1
Interrelationship between the position of impacted maxillary canines and the morphology of the maxilla.		10.1016/j.ajodo.2011.11.015	10.1016/j.ajodo.2011.11.015				x	1		1
Intersecting Pathologies: COL1A1-Related Syndrome in the Setting of Childhood-Onset Hypopituitarism: Case Report and Literature Review		10.3390/diagnostics15192453	10.3390/diagnostics15192453			x		1		1
Intestinal polyposis type III (Gardner syndrome): presentation of a case and review of the literature						x		1		1
Intracellular Invasion by Streptococcus mutans: Significance in Disease				x				1		5
Intrachromosomal partial triplication of chromosome 13 secondary to a paternal duplication with mild phenotypic effect		10.1002/ajmg.a.32187	10.1002/ajmg.a.32187	x		x		2	x	2
Intraosseous mandibular lipoma (IML): a case report and review of the literature.							x	1		1
Intraosseous tooth migration of impacted mandibular premolar: computed tomography observation of 2 cases of migration into the mandibular neck and the coronoid process.		10.1053/joms.2002.33122	10.1053/joms.2002.33122				x	1		1
Inverted impaction of a mandibular premolar associated with a dentigerous cyst: report of a case.		10.12968/denu.2009.36.6.374	10.12968/denu.2009.36.6.374				x	1		1
Inverted impaction of a mesiodens: A case report						x		1		1
Inverted Maxillary Third Molar Impaction within the Maxillary Sinus: A Rare Case Report.		10.12659/AJCR.941859	10.12659/ajcr.941859				x	1		1
Investigating the Role of Er Stress Sensor IRE1&#945; Inpostnatal Tooth Development				x				1		2
Investigation of impacted permanent teeth except the third molar in Chinese patients through an X-ray study.		10.1016/j.joms.2009.04.137	10.1016/j.joms.2009.04.137				x	1		1
Investigation of interleukin-1 alpha and interleukin-6 expression and interleukin-1 alpha gene polymorphism in keratocystic odontogenic tumors and ameloblastomas		10.4317/medoral.16.e467	10.4317/medoral.16.e467	x				1		1
Investigation of maxillofacial morphology and oral characteristics with Turner syndrome and early mixed dentition		10.1111/cga.12284	10.1111/cga.12284	x				1		1
Investigation of prevalence of dental anomalies by using digital panoramic radiographs		10.5603/FM.a2017.0087	10.5603/fm.a2017.0087		x			1		1
Investigation of the expression level of long non-coding RNAs in dental follicles of impacted mandibular third molars	SI	10.1007/s00784-021-04259-y	10.1007/s00784-021-04259-y		x	x	x	3	x	3
Investigation of the prevalence of impacted third molars and the effects of eruption level and angulation on caries development by panoramic radiographs.		10.4317/medoral.25013	10.4317/medoral.25013				x	1		1
Ion Channels, Channelopathies, and Tooth Formation		10.1177/0022034513507066	10.1177/0022034513507066	x		x		2	x	2
IOTN (DHC): is it supported by evidence?		10.12968/denu.2006.33.8.478	10.12968/denu.2006.33.8.478				x	1		1
IP3 receptor depletion in a spontaneous canine model of Charcot-Marie-Tooth disease 1J with amelogenesis imperfecta		10.1371/journal.pgen.1011328	10.1371/journal.pgen.1011328			x		1		1
Iroquois 1 (Irx1) Marks the Stratum Intermedium and Periodontal Complex Cells				x				1		1
Is amelogenesis imperfecta an indication for renal examination?		10.1111/j.1365-263X.2006.00782.x	10.1111/j.1365-263x.2006.00782.x				x	1		1
Is Injectable Platelet-Rich Fibrin Really Effective in Reducing Expected Side Effects of Removing Impacted Third Molar Surgery?		10.1016/j.joms.2023.09.018	10.1016/j.joms.2023.09.018				x	1		1
Is it possible to predict neurosensory alterations in impacted lower third molar removal based on preoperative imaging procedures? A prospective cohort study.		10.4317/medoral.26056	10.4317/medoral.26056				x	1		1
Is it worth applying self-irrigation after third molar extraction? A randomised controlled trial.		10.1016/j.bjoms.2021.07.010	10.1016/j.bjoms.2021.07.010				x	1		1
Is malaria a predisposing factor for third molar pericoronitis in the tropics?		10.1016/j.jinf.2005.09.014	10.1016/j.jinf.2005.09.014				x	1		1
Is orthodontic treatment without premolar extractions always non-extraction treatment?		10.1111/j.1834-7819.2005.tb00353.x	10.1111/j.1834-7819.2005.tb00353.x				x	1		1
Is the Er: YAG Laser Effective in Reducing Pain, Edema, and Trismus After Removal of Impacted Mandibular Third Molars? A Meta-Analysis.		10.1016/j.joms.2021.10.006	10.1016/j.joms.2021.10.006				x	1		1
Is the mandibular third molar a risk factor for mandibular angle fracture?		10.1067/moe.2000.103527	10.1067/moe.2000.103527				x	1		1
Is the resorption external or internal?		10.12968/denu.2007.34.4.218	10.12968/denu.2007.34.4.218				x	1		1
Is there pathology associated with asymptomatic third molars?		10.1016/j.joms.2012.04.025	10.1016/j.joms.2012.04.025				x	1		1
Isolated central hypothyroidism in young siblings as a manifestation of PROP1 deficiency: Clinical impact of whole exome sequencing		10.1159/000350013	10.1159/000350013			x		1		1
Isolation and characterization of multipotent mesenchymal stromal cells from the gingiva and the periodontal ligament of the horse		10.1186/1746-6148-7-42	10.1186/1746-6148-7-42	x		x		2	x	2
Isolierte Eckzahnaplasie bei eineiigen Zwillingen		10.1007/BF02171176	10.1007/bf02171176			x		1		1
Isorhamnetin 3-O-neohesperidoside promotes the resorption of crown-covered bone during tooth eruption by osteoclastogenesis		10.1038/s41598-020-62107-7	10.1038/s41598-020-62107-7	x				1		1
Jansen Metaphyseal Chondrodysplasia due to Heterozygous H223R-PTH1R Mutations With or Without Overt Hypercalcemia		10.1210/jc.2016-2054	10.1210/jc.2016-2054	x				1		1
Junctional epidermolysis bullosa associated with hypoplastic enamel and pervasive failure of tooth eruption: Oral rehabilitation with use of an overdenture.		10.1016/j.tripleo.2007.12.038	10.1016/j.tripleo.2007.12.038				x	1		1
Juvenile hyaline fibromatosis of the mandible with bone involvement: report of a rare case.		10.1016/j.tripleo.2009.06.034	10.1016/j.tripleo.2009.06.034				x	1		1
Juvenile ossifying fibroma of mandible associated with an Impacted canine.		10.1136/bcr-2024-262066	10.1136/bcr-2024-262066				x	1		1
Kabuki syndrome: A case report						x		1		1
Kabuki syndrome: Report of six Thai children and further phenotypic and genetic delineation		10.1002/ajmg.10474	10.1002/ajmg.10474			x		1		1
Kartagener's syndrome: a review of the literature and case report of oral findings in two siblings.							x	1		1
KBG syndrome in two patients from Egypt		10.1002/ajmg.a.61552	10.1002/ajmg.a.61552			x		1		1
KBG syndrome: report and follow-up on three unrelated patients observed at different ages		10.1186/s13052-025-01884-1	10.1186/s13052-025-01884-1			x		1		1
Keratocystic odontogenic tumor invading the right maxillary sinus: a case report.		10.2334/josnusd.50.345	10.2334/josnusd.50.345				x	1		1
Keratocystic odontogenic tumor with impacted maxillary third molar involving the right maxillary antrum: an unusual case report.		10.4103/0970-9290.79984	10.4103/0970-9290.79984				x	1		1
Keratocystic odontogenic tumor: a 10-year retrospective study of 83 cases in an Iranian population.		10.2334/josnusd.49.229	10.2334/josnusd.49.229				x	1		1
Kissing molars.		10.1038/bdj.2008.216	10.1038/bdj.2008.216				x	1		1
Kissing molars: report of three cases and new prospective on aetiopathogenetic theories				x			x	2	x	2
Klf10 regulates odontoblast differentiation and mineralization via promoting expression of dentin matrix protein 1 and dentin sialophosphoprotein genes	SI	10.1007/s00441-015-2260-2	10.1007/s00441-015-2260-2			x		1		1
Klf4 haploinsufficiency in Sp7+ lineage leads to underdeveloped mandibles and insufficient elongation of mandibular incisor		10.1016/j.bbadis.2022.166636	10.1016/j.bbadis.2022.166636	x				1		1
KMT2C, a histone methyltransferase, is mutated in a family segregating non-syndromic primary failure of tooth eruption	SI	10.1038/s41598-019-52935-7	10.1038/s41598-019-52935-7	x		x	x	3	x	3
La dysplasie ectodermique anhydrotique: À propos d'un cas au centre mère et enfant de la fondation chantal biya, yaoundé, cameroun						x		1		1
Labially impacted maxillary canines causing severe root resorption of maxillary central incisors.		10.1043/0003-3219(2006)076[0173:LIMCCS]2.0.CO;2	10.1043/0003-3219(2006)076[0173:limccs]2.0.co;2				x	1		1
Lack of association between delayed tooth emergence and single nucleotide polymorphisms in estrogen receptors.		10.1590/0103-6440202104103	10.1590/0103-6440202104103	x		x		2	x	2
Lack of FAM20A, Ectopic Gingival Mineralization and Chondro/Osteogenic Modifications in Enamel Renal Syndrome		10.3389/fcell.2020.605084	10.3389/fcell.2020.605084	x				1		1
Lack of tooth eruption following maxillary fracture: case report.		10.1038/sj.bdj.4810822	10.1038/sj.bdj.4810822				x	1		1
Large erupting complex odontoma: a case report.							x	1		1
Large osteoma of the maxillary sinus accompanied by an unerupted tooth.							x	1		1
Laser-assisted treatment of a dentigerous cyst: case report.							x	1		1
Late forming supernumerary tooth in the premaxilla: a case report.		10.1046/j.1365-263x.2000.00228.x	10.1046/j.1365-263x.2000.00228.x				x	1		1
Late presentation of an ectopic canine.							x	1		1
LEF1 haploinsufficiency causes ectodermal dysplasia		10.1111/cge.13714	10.1111/cge.13714			x		1		1
Life threatening hemorrhage associated with a dentigerous cyst in a dog: Case report.		10.1016/j.tcam.2024.100860	10.1016/j.tcam.2024.100860				x	1		1
Life-History Correlates of Enamel Microstructure in Cebidae (Platyrrhini, Primates)		10.1002/ar.21503	10.1002/ar.21503	x				1		1
Lingual Nerve Injury During Impacted Mandibular Third Molar Surgery.		10.29271/jcpsp.2023.04.465	10.29271/jcpsp.2023.04.465				x	1		1
Linkage analysis confirms heterogeneity of hereditary gingival fibromatosis		10.1111/j.1601-0825.2012.01965.x	10.1111/j.1601-0825.2012.01965.x	x		x	x	3	x	3
Localization of EMSP1 expression during tooth formation and cloning of mouse cDNA		10.1177/00220345000790011301	10.1177/00220345000790011301	x				1		1
Localization of impacted maxillary canines and observation of adjacent incisor resorption with cone-beam computed tomography.		10.1016/j.tripleo.2007.01.030	10.1016/j.tripleo.2007.01.030				x	1		1
Localization of the gene causing the osteopetrotic phenotype in the incisors absent (Ia) rat on chromosome 10q32.1		10.1359/jbmr.2004.19.2.183	10.1359/jbmr.2004.19.2.183	x		x		2	x	2
Long-term follow-up after the treatment of impacted canines in the maxilla causing severe root resorption of the lateral incisors: two case reports.		10.1186/s12903-024-04275-w	10.1186/s12903-024-04275-w				x	1		1
Long-term follow-up of severely resorbed maxillary incisors after resolution of an etiologically associated impacted canine.		10.1016/j.ajodo.2004.03.031	10.1016/j.ajodo.2004.03.031				x	1		1
Long-term surgical versus functional Class II correction: A comparison of identical twins		10.2319/011314-46.1	10.2319/011314-46.1	x		x		2	x	2
Loss of epithelial FAM20A in mice causes amelogenesis imperfecta, tooth eruption delay and gingival overgrowth		10.1038/ijos.2016.14	10.1038/ijos.2016.14	x		x		2	x	2
Lowe syndrome: literature review and case report		10.1179/146531207225022599	10.1179/146531207225022599	x		x		2	x	2
Lower third molar displaced to lateral pharyngeal space after mandibular angle fracture: a case report.		10.1007/s10006-018-0673-2	10.1007/s10006-018-0673-2				x	1		1
Lower third molar eruption following orthodontic treatment.							x	1		1
M6A Demethylase Inhibits Osteogenesis of Dental Follicle Stem Cells via Regulating miR-7974/FKBP15 Pathway		10.3390/ijms242216121	10.3390/ijms242216121	x				1		1
Machine learning to predict distal caries in mandibular second molars associated with impacted third molars.		10.1038/s41598-021-95024-4	10.1038/s41598-021-95024-4				x	1		1
Macrodontia in association with a contrasting character microdontia						x		1		1
Main genetic entities associated with supernumerary teeth	SI	10.5546/aap.2018.eng.437	10.5546/aap.2018.eng.437	x		x	x	3	x	3
Malposition of unerupted mandibular second premolar associated with agenesis of its antimere		10.1067/mod.2002.120399	10.1067/mod.2002.120399	x		x	x	3	x	3
Malposition of unerupted mandibular second premolar in children with cleft lip and palate		10.2319/052106-207	10.2319/052106-207	x				1		1
Malposition of Unerupted Mandibular Second Premolar in Children with Palatally Displaced Canines		10.2319/081808-435.1	10.2319/081808-435.1	x		x	x	3	x	3
Management missing later incisor in monozygotic twins: Two case reports		10.1177/1721727X120100S212	10.1177/1721727x120100s212			x		1		1
Management of a permanent tooth after trauma to deciduous predecessor: an evaluation by cone-beam computed tomography.		10.1111/j.1600-9657.2011.00991.x	10.1111/j.1600-9657.2011.00991.x				x	1		1
Management of ameloblastic fibro-odontoma in a 6-year-old girl preserving the associated impacted permanent tooth.		10.2334/josnusd.49.331	10.2334/josnusd.49.331				x	1		1
Management of an unerupted canine associated with a central giant cell granuloma.							x	1		1
Management of an unerupted dilacerated maxillary central incisor after trauma to the primary predecessor.							x	1		1
Management of an unerupted dilacerated maxillary central incisor: a case report.		10.1111/j.1600-9657.2005.00424.x	10.1111/j.1600-9657.2005.00424.x				x	1		1
Management of compound odontoma in a 10-year-old girl preserving the associated impacted permanent tooth.							x	1		1
Management of lingualy displaced mandibular canines in dogs						x		1		1
Management of Severe Infraocclusion of the Primary Second Molar Leading to Impaction of Second Premolar.							x	1		1
Management of two unusual cases of dens invaginatus and talon cusp associated with other dental anomalies.							x	1		1
Management of Unusual Rotation of Maxillary Central Incisor with Impacted Mesiodens: Case Report.							x	1		1
Mandibular bone graft material for reconstruction of alveolar cleft defects: long-term results.		10.1597/1545-1569_2001_038_0155_mbgmfr_2.0.co_2	10.1597/1545-1569_2001_038_0155_mbgmfr_2.0.co_2				x	1		1
Mandibular fracture after third molar removal: a case report.							x	1		1
Mandibular lateral incisor - Canine transposition in monozygotic twins						x		1		1
Mandibular lateral incisor-canine transposition, concomitant dental anomalies, and genetic control						x		1		1
Mandibular lip bumper treatment and second molar eruption disturbances.		10.1016/j.ajodo.2009.07.024	10.1016/j.ajodo.2009.07.024				x	1		1
Mandibular second molar impaction. Part 1: Genetic traits and characteristics	SI	10.1016/j.ajodo.2009.08.034	10.1016/j.ajodo.2009.08.034	x		x	x	3	x	3
Mandibular third molar space in different antero-posterior skeletal patterns.		10.1093/ejo/cjq125	10.1093/ejo/cjq125				x	1		1
Mandibular third molars and angle fractures.		10.1016/j.joms.2004.04.012	10.1016/j.joms.2004.04.012				x	1		1
Mandibulofacial dysostosis. Case report		10.1111/j.1834-7819.1995.tb05612.x	10.1111/j.1834-7819.1995.tb05612.x			x		1		1
Manifestações Orais e Tratamento Médico-Dentário da Trissomia 21Oral Manifestations and Medical-Dental Treatment of Trisomy 21				x				1		1
Mannose 6-phosphate-dependent targeting of lysosomal enzymes is required for normal craniofacial and dental development		10.1016/j.bbadis.2016.05.018	10.1016/j.bbadis.2016.05.018	x		x		2	x	2
Mapping and expression analysis of candidate genes in the vicinity of the mouse gl osteopetrosis mutation.				x				1		1
Marginal resection for treatment of mandibular osteomyelitis associated with osteopetrosis: case report.		10.1016/j.jcms.2010.10.015	10.1016/j.jcms.2010.10.015				x	1		1
Maroteaux-Lamy syndrome: orofacial features after treatment by bone marrow transplant.							x	1		1
Marsupialization facilitates movement of the cystic lesion-associated deeply impacted mandibular third molar in spite of its mature roots.		10.4317/medoral.21814	10.4317/medoral.21814				x	1		1
Marsupialization of a large unilateral mandibular dentigerous cyst in a 6-year-old boy--a case report.		10.12968/denu.2003.30.10.557	10.12968/denu.2003.30.10.557				x	1		1
Maternal diabetes modulates dental epithelial stem cells proliferation and self-renewal in offspring through apurinic/apyrimidinicendonuclease 1-mediated DNA methylation		10.1038/srep40762	10.1038/srep40762	x				1		1
Maternal seizures can affect the brain developing of offspring		10.1007/s11011-016-9825-y	10.1007/s11011-016-9825-y	x				1		1
Maternal uniparental disomy of chromosome 20: A novel imprinting disorder of growth failure		10.1038/gim.2015.103	10.1038/gim.2015.103			x		1		1
Maxillary ameloblastic fibroma: a case report.		10.1590/s0103-64402011000200015	10.1590/s0103-64402011000200015				x	1		1
Maxillary canine anomalies and tooth agenesis		10.1093/ejo/cji040	10.1093/ejo/cji040	x		x		2	x	2
Maxillary canine displacement and genetically determined predisposition to disturbed development of the dentition.	SI			x				1		1
Maxillary canine displacement; further twists in the tale.		10.1093/ejo/25.1.43	10.1093/ejo/25.1.43				x	1		1
Maxillary canine impaction in orthodontic patients with and without agenesis: a cross-sectional radiographic study.		10.2319/022413-155.1	10.2319/022413-155.1				x	1		1
Maxillary canine impaction increases root resorption risk of adjacent teeth: a problem of physical proximity.		10.1016/j.ajodo.2012.07.016	10.1016/j.ajodo.2012.07.016				x	1		1
Maxillary canine impaction; a final twist in the tale?		10.1179/146531204225011319	10.1179/146531204225011319				x	1		1
Maxillary canine impactions related to impacted central incisors: two case reports.							x	1		1
Maxillary canine impactions: orthodontic and surgical management.							x	1		1
Maxillary canine management in the pre-adolescent: a guideline for general practitioners.							x	1		1
Maxillary canine transposition to incisor site: A rare condition				x				1		1
Maxillary canine transpositions in two brothers and one sister: associated dental anomalies and genetic basis.	SI			x		x		2	x	2
Maxillary canine-first premolar transposition in the permanent dentition: treatment considerations and a case report.				x		x		2	x	2
Maxillary canine-first premolar transposition, associated dental anomalies and genetic basis.	SI					x		1		1
Maxillary canine/third premolar transposition in a prehistoric population from Santa Cruz Island, California		10.1002/ajpa.1330880203	10.1002/ajpa.1330880203			x		1		1
Maxillary Central Incisor Root Resorption due to Canine Impaction after Trauma. Is the Canine Substitution for Maxillary Incisors a suitable Treatment Option? Two Case Reports.							x	1		1
Maxillary distraction complications in cleft patients.		10.1016/j.stomax.2010.04.005	10.1016/j.stomax.2010.04.005				x	1		1
Maxillary incisor impaction and its relationship to canine displacement.		10.1016/s0889-5406(03)00344-5	10.1016/s0889-5406(03)00344-5				x	1		1
Maxillary palatal canine impaction displacement in subjects with congenitally missing maxillary lateral incisors.		10.1016/j.ajodo.2009.11.016	10.1016/j.ajodo.2009.11.016				x	1		1
Maxillary sinus mass: the case for the unerupted third molar.		10.1016/S0194-5998(00)70217-8	10.1016/s0194-5998(00)70217-8				x	1		1
Maxillary tooth transpositions: characteristic features and accompanying dental anomalies.		10.1067/mod.2001.111223	10.1067/mod.2001.111223				x	1		1
Maxillofacial 3D Imaging in Cleidocranial Dysplasia: A Case Report and Literature Review		10.22062/jkmu.2022.92015	10.22062/jkmu.2022.92015			x		1		1
Maxillofacial-dental anomalies in cleidocranial dysostosis						x		1		1
Measuring Rabbit (Oryctolagus cuniculus) Tooth Growth and Eruption by Fluorescence Markers and Bur Marks		10.1177/0898756416640956	10.1177/0898756416640956	x				1		1
Mechanism and control of tooth eruption: overview and clinical implications		10.1111/j.1601-6343.2009.01438.x	10.1111/j.1601-6343.2009.01438.x	x		x		2	x	2
Mechanisms during Osteogenic Differentiation in Human Dental Follicle Cells		10.3390/ijms23115945	10.3390/ijms23115945	x		x		2	x	2
Mechanisms of primary failure of eruption: a new model of multidimensional framework		10.1186/s40510-025-00581-3	10.1186/s40510-025-00581-3	x		x	x	3	x	3
Mechano-regulation of collagen biosynthesis in periodontal ligament		10.1016/j.jpor.2014.08.003	10.1016/j.jpor.2014.08.003	x		x		2	x	2
Membrane proteome characterization of periodontal ligament cell sets from deciduous and permanent teeth		10.1002/JPER.18-0217	10.1002/jper.18-0217	x				1		1
Meningococcal septicaemia and dental changes.		10.1136/adc.2006.103887	10.1136/adc.2006.103887				x	1		1
Menkes disease: report of two cases.				x		x		2	x	2
Meox2Cre-mediated disruption of CSF-1 leads to osteopetrosis and osteocyte defects		10.1016/j.bone.2011.09.038	10.1016/j.bone.2011.09.038	x		x		2	x	2
Mesenchymal Bmp7 Controls Onset of Tooth Mineralization: A Novel Way to Regulate Molar Cusp Shape		10.3389/fphys.2020.00698	10.3389/fphys.2020.00698	x		x		2	x	2
Mesenchymal Progenitor Regulation of Tooth Eruption: A View from PTHrP		10.1177/0022034519882692	10.1177/0022034519882692	x		x		2	x	2
Mesiodens--diagnosis and management of a common supernumerary tooth.				x		x	x	3	x	3
Mesiodens: a radiographic study in children.		10.2334/josnusd.50.287	10.2334/josnusd.50.287				x	1		1
Mesiodens: an unusual cause of a facial sinus.		10.1016/j.joms.2007.04.032	10.1016/j.joms.2007.04.032				x	1		1
Mesiodistal inclination of the unerupted second premolar in the mandible of Japanese orthodontic patients with incisor agenesis		10.2319/081914-583.1	10.2319/081914-583.1	x		x		2	x	2
Metronidazole for the prevention of dry socket after removal of partially impacted mandibular third molar: a randomised controlled trial.		10.1016/j.bjoms.2004.06.015	10.1016/j.bjoms.2004.06.015				x	1		1
Micro-dissection of Enamel Organ from Mandibular Incisor of Rats Exposed to Environmental Toxicants		10.3791/57081	10.3791/57081	x				1		1
Microbiota of preterm infant develops over time along with the first teeth eruption		10.3389/fmicb.2022.1049021	10.3389/fmicb.2022.1049021	x				1		1
Microdont Developing Outside the Alveolar Process and Within Oral Diffuse and Plexiform Neurofibroma in Neurofibromatosis Type 1		10.21873/anticanres.14979	10.21873/anticanres.14979	x				1		1
MicroRNA control of tooth formation and eruption		10.1016/j.archoralbio.2016.08.026	10.1016/j.archoralbio.2016.08.026	x		x		2	x	2
Microsymptoms as an indication for familial hypodontia, hyperdontia and tooth displacement						x		1		1
Midline space closure in the mixed dentition: a case report.							x	1		1
Midline supernumeraries: a family affair.						x		1		1
Midpalatal Suture of Osteopetrotic (op/op) Mice Exhibits Immature Fusion		10.1538/expanim.47.277	10.1538/expanim.47.277			x		1		1
Migration of an unerupted second molar to the condyle: report of a case with sequential radiographs.		10.1016/j.joms.2005.07.021	10.1016/j.joms.2005.07.021				x	1		1
Mineral content of calcified tissues in cystic fibrosis mice		10.1385/BTER:83:1:69	10.1385/bter:83:1:69	x				1		1
Mirror image dental anomalies in identical twins		10.1038/sj.bdj.4806071	10.1038/sj.bdj.4806071			x		1		1
Misleading article on palatally displaced canines.		10.1016/j.ajodo.2015.11.016	10.1016/j.ajodo.2015.11.016				x	1		1
Missense mutations in parathyroid hormone 1 receptor found in patients having primary failure of tooth eruption cause decreased response to parathyroid hormone				x				1		1
Missense variants weakening a SOX9 phosphodegron linked to odontogenesis defects, scoliosis, and other skeletal features		10.1016/j.xhgg.2025.100404	10.1016/j.xhgg.2025.100404	x		x		2	x	2
Missing and unerupted teeth in osteogenesis imperfecta		10.1016/j.bone.2021.116011	10.1016/j.bone.2021.116011	x		x		2	x	2
Missing canines: a novel aetiology.		10.1111/adj.12667	10.1111/adj.12667				x	1		1
MIXED DENTITION SPACE ANALYSIS OF A SOUTHERN ITALIAN POPULATION: NEW REGRESSION EQUATIONS FOR UNERUPTED TEETH.							x	1		1
Mixed hyperlipidemia associated with triple x syndrome (a case report)		10.2478/rjdnmd-2014-0015	10.2478/rjdnmd-2014-0015			x		1		1
Mixed odontogenic tumors in children and adolescents.		10.1097/scs.0b013e3180a7730f	10.1097/scs.0b013e3180a7730f				x	1		1
Mixed reality for extraction of maxillary mesiodens		10.1186/s40902-022-00370-6	10.1186/s40902-022-00370-6			x		1		1
Modeling Odontohypophosphatasia in the Sheep				x	x			2	x	2
Modern aspects of the primary dentition. A review						x		1		1
Molar development in common chimpanzees (Pan troglodytes)		10.1016/j.jhevol.2006.09.004	10.1016/j.jhevol.2006.09.004	x				1		1
Molecular Analysis of 16S rRNA Genes Identifies Potentially Periodontal Pathogenic Bacteria and Archaea in the Plaque of Partially Erupted Third Molars		10.1016/j.joms.2011.09.049	10.1016/j.joms.2011.09.049		x			1		1
Molecular and cell biological approach to promote the eruption of impacted teeth				x				1		1
Molecular and cellular mechanisms of tooth development, homeostasis and repair		10.1242/dev.184754	10.1242/dev.184754			x		1		1
Molecular and serological prevalence of Leptospira spp. among slaughtered cattle and associated risk factors in the Bahr El Ghazal region of South Sudan		10.1186/s12917-024-04154-0	10.1186/s12917-024-04154-0			x		1		1
Molecular and Structural Assessment of Alveolar Bone During Tooth Eruption and Function in the Miniature Pig, Sus Scrofa		10.1111/j.1439-0264.2011.01067.x	10.1111/j.1439-0264.2011.01067.x	x		x		2	x	2
Molecular characterization of young and mature odontoblasts		10.1016/j.bone.2009.06.018	10.1016/j.bone.2009.06.018		x	x		2	x	2
Molecular Mechanisms Underlying Tak1 Function in Osteoclasts				x				1		5
Molecular Rescue of a Mouse Model: Primary Failure of Eruption				x				1		1
Monocortical mandibular bone grafting for reconstruction of alveolar cleft.		10.1597/09-172	10.1597/09-172				x	1		1
Morphology of Primary Dentition						x		1		1
Morphology of the mandibular condyle in osteopetrotic (op/op) mouse						x		1		1
Mouse genetic background influences the dental phenotype		10.1159/000360157	10.1159/000360157			x		1		1
Mouse mandibular-derived osteoclast progenitors have differences in intrinsic properties compared with femoral-derived progenitors		10.1093/jbmrpl/ziae029	10.1093/jbmrpl/ziae029	x				1		1
MSX1 is differentially expressed in the deepest impacted maxillary third molars	SI	10.1016/j.bjoms.2020.04.006	10.1016/j.bjoms.2020.04.006	x		x		2	x	2
Msx2-/- transgenic mice develop compound amelogenesis imperfecta, dentinogenesis imperfecta and periodental osteopetrosis		10.1016/j.bone.2007.07.023	10.1016/j.bone.2007.07.023	x				1		1
MT1-MMP expression in the odontogenic region of rat incisors undergoing interrupted eruption		10.1007/s10735-011-9356-0	10.1007/s10735-011-9356-0	x				1		1
MT1-MMP: A tethered collagenase		10.1002/jcp.20065	10.1002/jcp.20065			x		1		1
Mucocutaneous dyskeratosis with periodontal destruction and premature tooth loss		10.1016/j.tripleo.2011.08.013	10.1016/j.tripleo.2011.08.013	x				1		1
Mucopolysaccharidosis type I (Hurler syndrome): oral and radiographic findings and ultrastructural/chemical features of enamel and dentin		10.1016/j.tripleo.2007.02.015	10.1016/j.tripleo.2007.02.015	x				1		1
Mucosal calcified nodule of the gingiva in an infant.							x	1		1
Multicentre evaluation of impacted and transmigrated canines: A retrospective study						x		1		1
Multidisciplinary approach to a traumatized unerupted dilacerated maxillary central incisor.		10.2319/081711-525.1	10.2319/081711-525.1				x	1		1
Multidisciplinary evaluation and clinical management of mesiodens.							x	1		1
Multidisciplinary management of a child with severe open bite and amelogenesis imperfecta		10.5005/jp-journals-10024-1321	10.5005/jp-journals-10024-1321			x		1		1
Multidisciplinary management of a child with severe open bite and amelogenesis imperfecta.				x				1		1
Multidisciplinary management of a patient with van der Woude syndrome: A case report		10.1016/j.ijscr.2016.11.032	10.1016/j.ijscr.2016.11.032			x		1		1
Multidisciplinary management of an impacted maxillary central incisor associated with supernumerary teeth: a case report.							x	1		1
Multidisciplinary management of multiple maxillary anterior supernumerary teeth: a case report.							x	1		1
Multidisciplinary Treatment of Impacted Maxillary Central Incisors: Literature Review and Case Report.							x	1		1
Multigenerational case examples of hypophosphatasia: Challenges in genetic counseling and disease management		10.1016/j.ymgmr.2020.100661	10.1016/j.ymgmr.2020.100661			x		1		1
Multiple bilateral impactions in an adolescent girl		10.1016/j.ajodo.2008.03.035	10.1016/j.ajodo.2008.03.035	x				1		1
Multiple Dental Inclusion in Monozygotic Twins with Congenital Visual Impairment		10.1155/2020/8856206	10.1155/2020/8856206	x		x		2	x	2
Multiple dental retention. One familial case	SI					x		1		1
Multiple developmental dental anomalies and hypermobility type Ehlers-Danlos syndrome.		10.17796/jcpd.30.4.72426m58695tg2h0	10.17796/jcpd.30.4.72426m58695tg2h0				x	1		1
Multiple endocrine neoplasia syndrome type IIb: A case report		10.1046/j.1365-263x.1998.00063.x	10.1046/j.1365-263x.1998.00063.x			x		1		1
Multiple essential MT1-MMP functions in tooth root formation, dentinogenesis, and tooth eruption		10.1016/j.matbio.2016.01.002	10.1016/j.matbio.2016.01.002	x		x		2	x	2
Multiple hyperdontia: Report of an unusual case	SI	10.1016/j.ajodo.2010.02.038	10.1016/j.ajodo.2010.02.038	x		x	x	3	x	3
Multiple impacted and supernumerary teeth in sisters		10.1016/0030-4220(80)90388-6	10.1016/0030-4220(80)90388-6			x		1		1
Multiple impacted teeth and associated pericoronal tissue abnormality in tuberous sclerosis complex.		10.1016/j.joms.2011.12.003	10.1016/j.joms.2011.12.003				x	1		1
Multiple macrodonts with odontoma in a mother and son - A variant of Ekman-Westborg-Julin syndrome: Report of a case		10.1016/S1079-2104(98)90012-9	10.1016/s1079-2104(98)90012-9			x		1		1
Multiple neurofibromatosis with oral manifestations						x		1		1
Multiple non&#8208;erupting teeth, maxillo&#8208;zygomatical hypoplasia and other congenital defects: An autosomal recessive disorder		10.1111/j.1399-0004.1976.tb00038.x	10.1111/j.1399-0004.1976.tb00038.x			x		1		1
Multiple osteomas, impacted teeth and odontomas--a case report of Gardner's Syndrome.						x		1		1
Multiple rhabdomyomatous mesenchymal hamartomas in a patient with mosaic Barber–Say syndrome		10.1111/pde.15436	10.1111/pde.15436			x		1		1
Multiple roles of Runt-related transcription factor-2 in tooth eruption: bone formation and resorption		10.1016/j.archoralbio.2022.105484	10.1016/j.archoralbio.2022.105484	x		x		2	x	2
Multiple unerupted teeth. Cleidocranial dysplasia.							x	1		1
Multiple, supernumerary retained teeth in the course of cleido-cranial dysplasia. A case report.							x	1		1
Multipurpose miniscrew-anchored palatal appliance combined with a fixed multibracket appliance to correct a Class II Division 2 malocclusion with maxillary constriction and impacted upper canine in a 13-year-old girl: A case report.		10.1016/j.ortho.2025.100984	10.1016/j.ortho.2025.100984				x	1		1
Murine ameloblasts are immunonegative for Tcirg1, the v-H-ATPase subunit essential for the osteoclast plasma proton pump		10.1016/j.bone.2011.12.019	10.1016/j.bone.2011.12.019	x				1		1
Mutation analysis of cathepsin C gene in a Chinese patient with pre-pubertal periodontitis						x		1		1
Mutations in PIGL in a patient with Mabry syndrome		10.1002/ajmg.a.36987	10.1002/ajmg.a.36987			x		1		1
Mutations in pregnancy-associated plasma protein A2 cause short stature due to low IGF-I availability		10.15252/emmm.201506106	10.15252/emmm.201506106			x		1		1
Mutations in SH3PXD2B cause Borrone dermato-cardio-skeletal syndrome		10.1038/ejhg.2013.229	10.1038/ejhg.2013.229			x		1		1
Mutations in the Beta Propeller WDR72 Cause Autosomal-Recessive Hypomaturation Amelogenesis Imperfecta		10.1016/j.ajhg.2009.09.014	10.1016/j.ajhg.2009.09.014	x		x		2	x	2
MyD88 expression in the rat dental follicle: implications for osteoclastogenesis and tooth eruption		10.1111/j.1600-0722.2010.00751.x	10.1111/j.1600-0722.2010.00751.x	x		x		2	x	2
Myosin heavy chain composition of tongue muscle in microphthalmic (mi/mi) mice before and after weaning		10.1016/j.aanat.2006.02.004	10.1016/j.aanat.2006.02.004	x				1		1
Nanoparticle labeling identifies slow cycling human endometrial stromal cells		10.1186/scrt473	10.1186/scrt473		x			1		1
Nasal obstruction as the first symptom in a patient with a calcifying epithelial odontogenic tumour (CEOT).		10.12968/denu.2009.36.6.350	10.12968/denu.2009.36.6.350				x	1		1
Nasolacrimal duct obstruction secondary to dental impaction.		10.5301/ejo.5000410	10.5301/ejo.5000410				x	1		1
Natal and Neonatal Teeth Among the Tlinget Indians		10.1177/00220345670460042101	10.1177/00220345670460042101			x		1		1
Natal Teeth: Its Occurrence in Five Siblings		10.1177/000992286500400114	10.1177/000992286500400114			x		1		1
National clinical guidelines for the management of unerupted maxillary incisors in children.		10.1038/sj.bdj.2018.361	10.1038/sj.bdj.2018.361				x	1		1
Natural history of Streptococcus sanguinis in the oral cavity of infants:: Evidence for a discrete window of infectivity		10.1128/IAI.68.7.4018-4023.2000	10.1128/iai.68.7.4018-4023.2000		x			1		1
Natural mummifications in Castile & Leon (Spain)						x		1		1
Nd:YAG laser therapy on postoperative pain, swelling, and trismus after mandibular third molar surgery: a randomized double-blinded clinical study.		10.1007/s10103-023-03836-9	10.1007/s10103-023-03836-9				x	1		1
Need for randomized clinical Trials on the management of pain, inflammation and trismus in surgery of impacted third molars.		10.1016/j.jormas.2021.03.011	10.1016/j.jormas.2021.03.011				x	1		1
Nephrocalcinosis (Enamel Renal Syndrome) Caused by Autosomal Recessive FAM20A Mutations		10.1159/000349989	10.1159/000349989	x		x		2	x	2
Nephrocalcinosis Associated with Continuous Enamel Hypoplasia and Severe Alveolar Bone Loss: A Case Report and Literature Review				x		x		2	x	2
Nephronophthisis: a pathological and genetic perspective		10.1007/s00467-023-06174-8	10.1007/s00467-023-06174-8			x		1		1
Neural and behavioral teratological evaluation of rats exposed to ultra-wideband electromagnetic fields		10.1002/1521-186X(200010)21:7<524::AID-BEM6>3.0.CO;2-J	10.1002/1521-186x(200010)21:7<524::aid-bem6>3.0.co;2-j	x				1		1
Neuropathology and Craniofacial Lesions of Osteopetrotic Red Angus Calves		10.1177/0300985811412621	10.1177/0300985811412621	x				1		1
New cladotherian mammal from southern Chile and the evolution of mesungulatid meridiolestidans at the dusk of the Mesozoic era		10.1038/s41598-021-87245-4	10.1038/s41598-021-87245-4	x		x		2	x	2
New data on the mammalian fauna from the late middle Eocene (MP 15-16) of Mazateron (Soria, Spain): The youngest presence of the genus Prodissopsalis (Hyaenodonta, Hyaenodontidae) in Europe		10.1002/ar.25223	10.1002/ar.25223	x				1		1
New Function of RUNX2 in Regulating Osteoclast Differentiation via the AKT/NFATc1/CTSK Axis		10.1007/s00223-020-00666-7	10.1007/s00223-020-00666-7	x				1		1
New Insight into the genotype-phenotype correlation of PTH1R variants and primary failure of tooth eruption on an Italian Cohort	SI	10.1038/s41431-024-01691-y	10.1038/s41431-024-01691-y	x		x	x	3	x	3
New primitive paromomyid from the Clarkforkian of Wyoming and dental eruption in Plesiadapiformes		10.1671/0272-4634(2002)022[0366:NPPFTC]2.0.CO;2	10.1671/0272-4634(2002)022[0366:nppftc]2.0.co;2	x				1		1
New recessive truncating mutation in LTBP3 in a family with oligodontia, short stature, and mitral valve prolapse		10.1002/ajmg.a.37049	10.1002/ajmg.a.37049			x		1		1
New standards for permanent tooth emergence in Australian children		10.1111/j.1834-7819.2003.tb00007.x	10.1111/j.1834-7819.2003.tb00007.x	x				1		1
NF-kappa B defects in humans: the NEMO/incontinentia pigmenti connection.				x		x		2	x	2
NICE guidelines?							x	1		1
Nicotinamide Improves Delayed Tooth Eruption in Runx2+/- Mice		10.1177/0022034520970471	10.1177/0022034520970471	x				1		1
NIDCR Dentist Scientist K99;Function and Regulation of Perp in Amelogenesis				x				1		7
No developmental failure of cultured tooth germs from osteopetrotic (op/op) mice		10.1034/j.1600-0714.2002.00138.x	10.1034/j.1600-0714.2002.00138.x		x			1		1
Non syndromic supernumerary teeth: management of two clinical cases		10.11604/pamj.2018.29.163.14427	10.11604/pamj.2018.29.163.14427	x		x		2	x	2
Non-coding RNAs transcribed from ultra-conserved regions (T-UCRs) are differentially expressed in dental follicle tissues of impacted mandibular third molars	SI	10.1016/j.jormas.2022.04.015	10.1016/j.jormas.2022.04.015		x	x	x	3	x	3
Non-syndromal multiple supernumerary and permanent impacted teeth in mother and her one child	SI	10.1136/bcr-2020-236395	10.1136/bcr-2020-236395	x		x	x	3	x	3
Non-syndrome associated multiple supernumerary teeth: a report of two cases.							x	1		1
Non-syndromic hypodontia of maxillary lateral incisors and its association with other dental anomalies		10.1186/s40510-022-00451-2	10.1186/s40510-022-00451-2		x		x	2	x	2
Non-syndromic multiple supernumerary teeth in a family unit with a normal karyotype: case report.	SI	10.7150/ijms.7.378	10.7150/ijms.7.378				x	1		1
Non-syndromic multiple supernumerary teeth in a family unit with a normal karyotype: case report				x				1		1
Non-syndromic multiple supernumerary teeth in permanent dentition: a rare phenomenon.		10.1136/bcr-2013-009026	10.1136/bcr-2013-009026				x	1		1
Non-syndromic multiple supernumerary teeth transmitted as an autosomal dominant trait		10.1111/j.1600-0714.2005.00271.x	10.1111/j.1600-0714.2005.00271.x	x				1		1
Non-syndromic primary maxillary peg central incisors with multiple wormian bones in 6-year-old boy: An unusual presentation		10.1136/bcr-2015-211240	10.1136/bcr-2015-211240			x		1		1
Non-third molar related pericoronitis in a sub-urban Nigeria population of children.		10.4103/1119-3077.122826	10.4103/1119-3077.122826				x	1		1
Nonsurgical treatment of an adult patient with bilateral posterior crossbite.		10.1016/j.ajodo.2009.11.017	10.1016/j.ajodo.2009.11.017				x	1		1
Nonsyndromic delayed eruption of multiple teeth		10.4103/jomfp.jomfp_323_20	10.4103/jomfp.jomfp_323_20	x		x		2	x	3
Nonsyndromic multiple hyperdontia in a series of 13 patients: epidemiologic and clinical considerations.		10.14219/jada.archive.2012.0243	10.14219/jada.archive.2012.0243				x	1		1
Nontuberculous mycobacterial cervicofacial lymphadenitis in children from the multicenter, randomized, controlled trial in The Netherlands: Relevance of polymorphisms in candidate host immunity genes		10.1016/j.ijporl.2010.03.031	10.1016/j.ijporl.2010.03.031	x		x		2	x	2
Noonan Syndrome: A case report				x		x		2	x	2
Noonan-like/multiple giant cell lesion syndrome in two adult patients with SOS1 gene mutations		10.1097/MCD.0b013e3283375886	10.1097/mcd.0b013e3283375886			x		1		1
Not kissing.		10.1038/sj.bdj.2008.470	10.1038/sj.bdj.2008.470				x	1		1
Notch Coordinates Periodontal Ligament Maturation through Regulating Lamin A		10.1177/0022034519871448	10.1177/0022034519871448	x				1		1
Novel compound heterozygous mutations in CTSC gene in a Chinese family with Papillon–Lefevre syndrome		10.5021/ad.2021.33.4.369	10.5021/ad.2021.33.4.369			x		1		1
Novel dentin phosphoprotein frameshift mutations in dentinogenesis imperfecta type II		10.1111/j.1399-0004.2010.01483.x	10.1111/j.1399-0004.2010.01483.x	x				1		1
Novel FAM20A Mutations in Hypoplastic Amelogenesis Imperfecta		10.1002/humu.21621	10.1002/humu.21621	x				1		1
Novel Genetic Determinants of Dental Maturation in Children		10.1177/00220345221132268	10.1177/00220345221132268	x		x		2	x	2
Novel Golgi Protein, GoPro49, Is a Specific Dental Follicle Marker		10.1177/0022034509338452	10.1177/0022034509338452	x				1		1
Novel LRP6 Mutations Causing Non-Syndromic Oligodontia		10.3390/jpm12091401	10.3390/jpm12091401			x		1		1
Novel Mutations in PTH1R Associated with Primary Failure of Eruption and Osteoarthritis		10.1177/0022034513513588	10.1177/0022034513513588	x		x	x	3	x	3
Novel mutations in the ciliopathy-associated gene CPLANE1 (C5orf42) cause OFD syndrome type VI rather than Joubert syndrome		10.1016/j.ejmg.2018.03.012	10.1016/j.ejmg.2018.03.012			x		1		1
Novel PIK3R1 mutation of SHORT syndrome: A case report with a 6-month follow up		10.1111/jdi.13549	10.1111/jdi.13549			x		1		1
Novel STAG1 frameshift mutation in a patient affected by a syndromic form of neurodevelopmental disorder		10.3390/genes12081116	10.3390/genes12081116			x		1		1
Novel trends, challenges and new perspectives for enamel repair and regeneration to treat dental defects		10.1039/d2bm00072e	10.1039/d2bm00072e	x		x		2	x	2
Novel variant in Sp7/Osx associated with recessive osteogenesis imperfecta with bone fragility and hearing impairment		10.1016/j.bone.2018.01.031	10.1016/j.bone.2018.01.031			x		1		1
Novel WDR72 Mutations Causing Hypomaturation Amelogenesis Imperfecta		10.3390/jpm13020326	10.3390/jpm13020326			x		1		1
Nuclear localization of type I parathyroid hormone/parathyroid hormone-related protein receptors in deer antler osteoclasts:: Evidence for parathyroid hormone-related protein and receptor activator of NF-&#954;B-dependent effects on osteoclast formation in regenerating mammalian bone		10.1359/jbmr.2002.17.3.455	10.1359/jbmr.2002.17.3.455	x				1		1
Nuclear matrix-intermediate filament proteins of the dental follicle/enamel epithelium and their changes during tooth eruption in dogs		10.1016/0003-9969(95)00067-Y	10.1016/0003-9969(95)00067-y			x		1		1
Nucleus-targeted Dmp1 transgene fails to rescue dental defects in Dmp1 null mice		10.1038/ijos.2014.44	10.1038/ijos.2014.44	x		x		2	x	2
Null mutation of chloride channel 7 (Clcn7) impairs dental root formation but does not affect enamel mineralization		10.1007/s00441-015-2263-z	10.1007/s00441-015-2263-z	x		x		2	x	2
Nutritional and genetic influences on the dentition of "ia" and "pia" rats		10.1016/0003-9969(65)90104-4	10.1016/0003-9969(65)90104-4			x		1		1
Observations on the geographic variation and skeletal development of Aotus						x		1		1
Obstruction of the eruption pathway by peripheral odontogenic fibroma: report of a patient.		10.1016/j.ajodo.2006.04.036	10.1016/j.ajodo.2006.04.036				x	1		1
Obtaining artificially caries-affected dentin for in vitro studies.		10.5005/jp-journals-10024-1480	10.5005/jp-journals-10024-1480				x	1		1
Ocular Manifestations in Patients Affected by p63-Associated Disorders: Ectrodactyly-Ectodermal Dysplasia-Clefting (EEC) and Ankyloblepharon-Ectodermal Defects-Cleft Lip Palate (AEC) Syndromes		10.3390/jcm12237377	10.3390/jcm12237377			x		1		1
Odontoblasts in developing, mature and ageing rat teeth have multiple phenotypes that variably express all nine voltage-gated sodium channels		10.1016/j.archoralbio.2011.04.014	10.1016/j.archoralbio.2011.04.014		x	x		2	x	2
Odontogenic ameloblast-associated protein nature of the amyloid found in calcifying epithelial odontogenic tumors and unerupted tooth follicles		10.1080/13506120802005965	10.1080/13506120802005965	x		x		2	x	2
Odontogenic carcinoma occurring in a dentigerous cyst: case report and clinical management.		10.1902/jop.2000.71.8.1365	10.1902/jop.2000.71.8.1365				x	1		1
Odontogenic cutaneous draining sinus.		10.1097/SCS.0000000000000421	10.1097/scs.0000000000000421				x	1		1
Odontoma						x		1		1
Odontoma-associated tooth impaction: accurate diagnosis with simple methods? Case report and literature review.		10.1016/j.joms.2012.05.030	10.1016/j.joms.2012.05.030				x	1		1
Odontoma-like Malformation of the Primary Tooth Germ [corrected].		10.1111/j.1600-9657.2008.00737.x	10.1111/j.1600-9657.2008.00737.x				x	1		1
Odontoma: a clinicopathologic study of 81 cases.							x	1		1
Odontomas and supernumerary teeth: Is there a common origin?		10.7150/ijms.10501	10.7150/ijms.10501			x		1		1
Odontomas as a cause of tooth eruption disorders.		10.17219/dmp/177930	10.17219/dmp/177930				x	1		1
Odontomas in pediatric dentistry: report of two cases.		10.17796/jcpd.30.2.63742g570345h183	10.17796/jcpd.30.2.63742g570345h183				x	1		1
Odontomas--silent tormentors of teeth eruption, shedding and occlusion.		10.1136/bcr-2012-007666	10.1136/bcr-2012-007666				x	1		1
Odontomas: a clinicopathologic study in a Portuguese population.							x	1		1
Omi, a recessive mutation on chromosome 10, is a novel allele of Ostm1		10.1007/s00335-012-9438-7	10.1007/s00335-012-9438-7			x		1		1
On the phenomenon of intraosseous migration of nonerupting teeth.		10.1016/S0889-5406(98)70262-8	10.1016/s0889-5406(98)70262-8			x		1		1
ONTOGENETIC SEQUENCE ANALYSIS (OSA) OF TOOTH ERUPTION AND SUTURE CLOSURE IN TAPIRUS (MAMMALIA: PERISSODACTYLA): IMPLICATIONS FOR ASSESSING SEQUENCES IN FOSSIL SAMPLES				x				1		1
OPG knockout mouse teeth display reduced alveolar bone mass and hypermineralization in enamel and dentin		10.1016/j.archoralbio.2010.02.007	10.1016/j.archoralbio.2010.02.007	x				1		1
Opposite Modulation of RAC1 by Mutations in TRIO Is Associated with Distinct, Domain-Specific Neurodevelopmental Disorders		10.1016/j.ajhg.2020.01.018	10.1016/j.ajhg.2020.01.018			x		1		1
Oral and Dental Abnormalities in Barber-Say Syndrome		10.1002/ajmg.a.32898	10.1002/ajmg.a.32898	x		x		2	x	2
Oral and dental findings in osteopetrorickets.		10.17796/jcpd.31.4.q18461312h45v06r	10.17796/jcpd.31.4.q18461312h45v06r				x	1		1
Oral and maxillofacial manifestations of familial adenomatosis polyposis. Gardner's syndrome						x		1		1
Oral and maxillofacial manifestations of familial adenomatous polyposis		10.1111/j.1601-0825.2006.01293.x	10.1111/j.1601-0825.2006.01293.x	x		x	x	3	x	3
Oral and maxillofacial manifestations of familial adenomatous polyposis (Gardner's syndrome): a report of two cases.							x	1		1
Oral and maxillofacial manifestations of Gardner's syndrome associated with growth hormone deficiency: Case report and literature review		10.1016/j.tripleo.2007.01.013	10.1016/j.tripleo.2007.01.013	x			x	2	x	2
Oral and maxillofacial surgical considerations for a case of Hutchinson-Gilford progeria.		10.1046/j.1365-263X.2002.00401.x	10.1046/j.1365-263x.2002.00401.x	x		x		2	x	2
Oral and systemic manifestations of mucopolysaccharidosis type VI: a report of seven cases.							x	1		1
Oral anomalies associated with the oculocerebrorenal syndrome of Lowe: Case report with multiple unerupted teeth and pericoronal radiolucencies		10.1016/j.tripleo.2008.11.023	10.1016/j.tripleo.2008.11.023	x			x	2	x	2
Oral findings in Carpenter syndrome.		10.1046/j.0960-7439.2001.00295.x	10.1046/j.0960-7439.2001.00295.x	x		x		2	x	2
Oral findings in patients with Apert syndrome.		10.1590/S1678-77572006000600014	10.1590/s1678-77572006000600014	x		x		2	x	2
Oral Findings of Rothmund-Thomson Syndrome		10.1155/2013/935716	10.1155/2013/935716	x				1		1
Oral health in down syndrome - A literature review		10.31838/ijpr/2020.12.04.298	10.31838/ijpr/2020.12.04.298			x		1		1
Oral health management implications in patients with tuberous sclerosis.		10.1067/moe.2000.105766	10.1067/moe.2000.105766				x	1		1
Oral health, dental treatment, and cardiac valve surgery outcomes.		10.1111/j.1754-4505.2008.00014.x	10.1111/j.1754-4505.2008.00014.x				x	1		1
Oral HRAS Mutation in Orofacial Nevus Sebaceous Syndrome (Schimmelpenning-Feuerstein-Mims-Syndrome): A Case Report with a Literature Survey		10.21873/INVIVO.12701	10.21873/invivo.12701			x		1		1
Oral Manifestations and Conservative Clinical Management of a 2-year-old Child with Congenital Ichthyosis: A Case Report		10.7860/JCDR/2025/77926.21519	10.7860/jcdr/2025/77926.21519	x				1		1
Oral manifestations in 22q11 deletion syndrome.	SI	10.1046/j.0960-7439	10.1046/j.0960-7439	x				1		1
Oral manifestations in patients and dogs with mucopolysaccharidosis Type VII		10.1002/ajmg.a.61034	10.1002/ajmg.a.61034	x		x		2	x	2
Oral manifestations of Menkes' kinky hair syndrome.							x	1		1
Oral manifestations of renal tubular acidosis associated with secondary rickets: case report.		10.1590/2175-8239-JBN-2018-0105	10.1590/2175-8239-jbn-2018-0105	x		x	x	3	x	3
Oral manifestations of sickle cell disease and its effects on dental and periodontal health: A systematic review.		10.34172/japid.025.3467	10.34172/japid.025.3467	x		x		2	x	2
Oral manifestations of systemic genetic diseases	SI					x		1		1
Oral Manifestations of Wolf-Hirschhorn Syndrome: Genotype-Phenotype Correlation Analysis	SI	10.3390/jcm9113556	10.3390/jcm9113556	x		x		2	x	2
Oral Microbiome and Pediatric Health						x		1		1
Oral pain due to severe pre-eruptive intracoronal resorption in permanent tooth.							x	1		1
Oral pathologic quiz 65. Case number 4. Hyperplastic dental follicle.							x	1		1
Oral pathology quiz # 40. Case number 4. Dentigerous cyst.							x	1		1
Oral pathology quiz. Case number 3. Dentigerous cyst.							x	1		1
Oral Phenotype of Singleton–Merten Syndrome: A Systematic Review Illustrated With a Case Report		10.3389/fgene.2022.875490	10.3389/fgene.2022.875490			x		1		1
Oral rehabilitation of a patient with amelogenesis imperfecta using removable overlay denture: a clinical report.		10.5005/jp-journals-10024-1127	10.5005/jp-journals-10024-1127				x	1		1
Oral-Facial-Digital Syndrome Type 1: Further Clinical and Molecular Delineation in 2 New Families		10.1177/1055665620902880	10.1177/1055665620902880			x		1		1
Oro-dental manifestations in Hallopeau-Siemens-type recessive dystrophic epidermolysis bullosa		10.1111/j.1365-2230.2004.01485.x	10.1111/j.1365-2230.2004.01485.x	x		x		2	x	2
Orofacial manifestations of Robinow's Syndrome: a case report in a pediatric patient		10.1016/j.tripleo.2007.05.032	10.1016/j.tripleo.2007.05.032	x		x		2	x	2
Ortho-surgical management of Arhinia syndrome: A case report		10.62438/tunismed.v103i8.5947	10.62438/tunismed.v103i8.5947			x		1		1
Orthodontic alignment of ankylosed teeth with aid of surgical luxation: Case series.		10.1177/14653125231185362	10.1177/14653125231185362				x	1		1
Orthodontic and nonorthodontic root resorption: Their impact on clinical dental practice				x			x	2	x	2
Orthodontic and oral surgery therapy in cleidocranial dysplasia						x		1		1
Orthodontic and periodontal considerations in managing teeth exhibiting significant delay in eruption.							x	1		1
Orthodontic and prosthodontic treatment of ectodermal dysplasia--a case report.		10.1038/sj.bdj.4811344	10.1038/sj.bdj.4811344				x	1		1
Orthodontic and Surgical Treatment of Delayed Eruption of Mandibular Central Incisors and Canines: A Case Report		10.3390/oral5010014	10.3390/oral5010014	x		x		2	x	2
Orthodontic aspects on the chronological and dental age in children with down syndrome		10.37358/rc.18.1.6075	10.37358/rc.18.1.6075			x		1		1
Orthodontic assisted tooth eruption in a dentigerous cyst: a case report.		10.17796/jcpd.29.1.2380j436055616j4	10.17796/jcpd.29.1.2380j436055616j4				x	1		1
Orthodontic case report--the Rowland Award.							x	1		1
Orthodontic Correction of Impacted and Transposed Upper Canines.							x	1		1
Orthodontic extrusion of a horizontally impacted mandibular canine.							x	1		1
Orthodontic findings and treatment need in patients with amelogenesis imperfecta: a descriptive analysis		10.1186/s13005-024-00436-y	10.1186/s13005-024-00436-y	x		x		2	x	2
Orthodontic management of a developing dentigerous cyst related to lower second molar: a case report.		10.1186/s12903-023-03731-3	10.1186/s12903-023-03731-3				x	1		1
Orthodontic management of a patient with impacted and transposed mandibular canines.							x	1		1
Orthodontic Management of a Pediatric Patient Affected by Congenital Adrenal Hyperplasia: Case Report		10.1111/scd.70091	10.1111/scd.70091	x		x	x	3	x	3
Orthodontic management of an impacted maxillary canine with an abnormal premolar root.							x	1		1
Orthodontic Management of Multiple Dilacerations.		10.29271/jcpsp.2018.03.245	10.29271/jcpsp.2018.03.245				x	1		1
Orthodontic Management of Severe Hypodontia and Impacted Maxillary Second Molars in a Patient with Sotos Syndrome	SI	10.1177/10556656231201834	10.1177/10556656231201834	x		x	x	3	x	3
Orthodontic occlusal reconstruction after conservative treatment of unicystic ameloblastoma in an adolescent patient: 10-year follow-up.		10.1016/j.ajodo.2012.06.021	10.1016/j.ajodo.2012.06.021				x	1		1
Orthodontic therapy in patients with pericoronal hamartoma.		10.1016/j.ajodo.2006.05.037	10.1016/j.ajodo.2006.05.037				x	1		1
Orthodontic traction of an impacted canine through a synthetic bone substitute.							x	1		1
Orthodontic treatment in a patient with cleidocranial dysostosis.		10.2319/111307-393.1	10.2319/111307-393.1				x	1		1
Orthodontic treatment of a patient with an impacted maxillary second premolar and odontogenic keratocyst in the maxillary sinus.		10.1043/0003-3219(2005)75[1077:OTOAPW]2.0.CO;2	10.1043/0003-3219(2005)75[1077:otoapw]2.0.co;2				x	1		1
Orthodontic treatment of a patient with cleidocranial dysplasia: A case report		10.3892/etm.2016.3430	10.3892/etm.2016.3430			x		1		1
Orthodontic treatment of an impacted dilacerated maxillary incisor: a case report.		10.17796/jcpd.30.2.n4uk8x7g8t42k38k	10.17796/jcpd.30.2.n4uk8x7g8t42k38k				x	1		1
Orthodontic treatment of bilaterally impacted maxillary canines in an adult.		10.1067/mod.2002.126406	10.1067/mod.2002.126406				x	1		1
Orthodontic treatment of deep impacted teeth in multiple keratocystic odontogenic tumor.		10.1016/j.joms.2010.07.004	10.1016/j.joms.2010.07.004				x	1		1
Orthodontic treatment of impacted anterior teeth due to odontomas: a report of two cases.		10.17796/jcpd.28.4.f2114718u87u4712	10.17796/jcpd.28.4.f2114718u87u4712				x	1		1
Orthodontic Treatment of Maxillary Incisors with Severe Root Resorption Caused by Bilateral Canine Impaction in a Class II Division 1 Patient.		10.17796/1053-4628-40.2.161	10.17796/1053-4628-40.2.161				x	1		1
Orthodontic Treatment of Palatally Impacted Canines in Severe Non-Syndromic Oligodontia with the Use of Mini-Implants: A Case Report.		10.3390/medicina59112032	10.3390/medicina59112032				x	1		1
Orthodontic uprighting of severely impacted mandibular second molars.		10.1016/j.ajodo.2011.09.012	10.1016/j.ajodo.2011.09.012				x	1		1
Orthodontic, genetic, and periodontal considerations in the treatment of impacted maxillary central incisors: A study of twins	SI	10.1016/S0889-5406(00)70250-2	10.1016/s0889-5406(00)70250-2	x		x	x	3	x	3
Orthodontic-restorative treatment as an option for biologic replacement of a maxillary central incisor: 5-year follow-up.		10.1016/j.ajodo.2010.12.025	10.1016/j.ajodo.2010.12.025				x	1		1
Orthodontic-surgical treatment of Class III malocclusion with extraction of an impacted canine and multi-segmented maxillary surgery.		10.1016/j.ajodo.2007.12.036	10.1016/j.ajodo.2007.12.036				x	1		1
Orthodontic-surgical treatment of four impacted canines in an adult patient: A case report.		10.2298/VSP140401009P	10.2298/vsp140401009p				x	1		1
Orthodontic-surgical-endodontic management of unerupted maxillary central incisor with distoangular root dilaceration.		10.1016/j.joen.2009.12.032	10.1016/j.joen.2009.12.032				x	1		1
Orthodontically guided eruption of mandibular second premolar following enucleation of an inflammatory cyst: case report.		10.17796/jcpd.27.1.m4h800n523327153	10.17796/jcpd.27.1.m4h800n523327153				x	1		1
Orthodontics. Part 10: Impacted teeth.		10.1038/sj.bdj.4811074	10.1038/sj.bdj.4811074				x	1		1
Osteoclast diseases and dental abnormalities		10.1016/j.archoralbio.2004.11.016	10.1016/j.archoralbio.2004.11.016	x				1		1
Osteoclast heterogeneity: Lessons from osteopetrosis and inflammatory conditions		10.1016/j.bbadis.2009.05.004	10.1016/j.bbadis.2009.05.004	x				1		1
Osteoclastogenic Potential of Peripheral Blood Mononuclear Cells in Cleidocranial Dysplasia		10.7150/ijms.7793	10.7150/ijms.7793		x			1		1
Osteoclasts in the Dental Microenvironment: A Delicate Balance Controls Dental Histogenesis		10.1159/000324787	10.1159/000324787	x				1		1
Osteoclasts Lacking Rac2 Have Defective Chemotaxis and Resorptive Activity		10.1007/s00223-010-9435-3	10.1007/s00223-010-9435-3	x				1		1
Osteogenesis imperfecta: Potential therapeutic approaches		10.7717/peerj.5464	10.7717/peerj.5464			x		1		1
Osteoglophonic dysplasia: dental and orthodontic implications.	SI	10.1111/j.1601-6343.2006.00369.x	10.1111/j.1601-6343.2006.00369.x	x		x	x	3	x	3
Osteomyelitis of the condyle secondary to pericoronitis of a third molar: a case and literature review.		10.1111/adj.12186	10.1111/adj.12186				x	1		1
Osteomyelitis of the jaw (with pathological fracture) following extraction of an impacted wisdom tooth. A case report.		10.1016/j.jormas.2017.05.003	10.1016/j.jormas.2017.05.003				x	1		1
Osteomyelitis of the mandible secondary to pericoronitis of an impacted third molar.		10.12968/denu.2010.37.2.106	10.12968/denu.2010.37.2.106				x	1		1
Osteomyelitis with proliferative periostitis: an unusual case.		10.1016/j.tripleo.2006.03.025	10.1016/j.tripleo.2006.03.025				x	1		1
Osteopetrosis with Associated Unerupted Dentition in the Albino Rat		10.1177/00220345740530042801	10.1177/00220345740530042801			x		1		1
Osteopetrosis, osteopetrorickets and hypophosphatemic rickets differentially affect dentin and enamel mineralization		10.1016/j.bone.2012.11.009	10.1016/j.bone.2012.11.009	x				1		1
Osteopetrosis--a review and report of two cases.		10.1111/j.1601-0825.2004.01046.x	10.1111/j.1601-0825.2004.01046.x				x	1		1
Osteopetrosis. Classification, etiology, treatment options and implications for oral health						x		1		1
Osteopetrosis: A rare case		10.4103/amsr.amsr_26_22	10.4103/amsr.amsr_26_22	x				1		1
Osteopetrosis: genetics, treatment and new insights into osteoclast function		10.1038/nrendo.2013.137	10.1038/nrendo.2013.137	x				1		1
Osteopontin is required for unloading-induced osteoclast recruitment and modulation of RANKL expression during tooth drift-associated bone remodeling, but not for super-eruption		10.1016/j.bone.2010.08.025	10.1016/j.bone.2010.08.025	x				1		1
Osteoprotegerin and osteoclast differentiation factor in tooth eruption		10.1177/00220345000790120301	10.1177/00220345000790120301	x		x		2	x	2
Osteoprotegerin Expressed by Osteoclasts: An Autoregulator of Osteoclastogenesis		10.1177/0022034514552677	10.1177/0022034514552677	x		x		2	x	2
Osteoprotegerin reverses osteoporosis by inhibiting endosteal osteoclasts and prevents vascular calcification by blocking a process resembling osteoclastogenesis		10.1084/jem.192.4.463	10.1084/jem.192.4.463	x				1		1
Otalgia article rides again: Teeth are rarely to blame.		10.1136/bmj.39500.451748.1F	10.1136/bmj.39500.451748.1f				x	1		1
Otodental syndrome in a 6-year-old child: A report of a rare condition		10.1016/j.ajoms.2024.11.005	10.1016/j.ajoms.2024.11.005	x		x		2	x	2
Otolaryngological disorders in craniometaphyseal dysplasia		10.1288/00005537-196905000-00011	10.1288/00005537-196905000-00011			x		1		1
Outcomes of Alveolar Graft With Rhbmp-2 in CLP: Influence of Cleft Type and Width, Canine Eruption, and Surgeon		10.1177/1055665618780981	10.1177/1055665618780981			x		1		1
Outcomes of Coronectomy and Total Odontectomy of Impacted Mandibular Third Molars.		10.1016/j.identj.2023.07.015	10.1016/j.identj.2023.07.015				x	1		1
Outcomes of permanent canines on the cleft side after secondary alveolar grafting using different materials in complete unilateral cleft lip and palate.		10.1590/1678-7757-2022-0478	10.1590/1678-7757-2022-0478	x		x		2	x	2
Over-the-counter products and food allergy in children				x				1		1
Overexpression of &#947;-glutamyltransferase in transgenic mice accelerates bone resorption and causes osteoporosis		10.1210/en.2007-0215	10.1210/en.2007-0215	x				1		1
Overexpression of ameloblastin in secretory ameloblasts results in demarcated, hypomineralized opacities in enamel		10.3389/fphys.2023.1233391	10.3389/fphys.2023.1233391	x				1		1
Overlap syndrome: a diagnostic dilemma.		10.1136/bcr-2012-007458	10.1136/bcr-2012-007458	x			x	2	x	2
P59&#8195;Multicentric osteolysis nodulosis and arthropathy syndrome: a case report in Erbil - Iraq		10.1093/rap/rkae117.090	10.1093/rap/rkae117.090		x			1		1
P7-methylation status of the Runx2 P2 promoter in a family with ectopic maxillary canines.				x		x		2	x	2
Paediatric maxillofacial injuries.		10.1038/sj.bdj.2011.6	10.1038/sj.bdj.2011.6				x	1		1
Pain, discomfort, and use of analgesics following the extraction of primary canines in children with palatally displaced canines.		10.1111/j.1365-263X.2011.01152.x	10.1111/j.1365-263x.2011.01152.x				x	1		1
Palatal and labially impacted maxillary canine-associated dental anomalies: a comparative study.				x				1		1
Palatal canine impaction is associated with craniofacial shape in humans		10.1093/ejo/cjae051	10.1093/ejo/cjae051	x		x		2	x	2
Palatal canine impaction is not associated with third molar agenesis		10.1093/ejo/cjaf008	10.1093/ejo/cjaf008	x		x	x	3	x	3
Palatal displacement of canine is genetic and related to congenital absence of teeth	SI	10.1177/00220345960750100601	10.1177/00220345960750100601			x		1		1
Palatal displacement of canines and maxillary skeletal width.		10.1016/j.ajodo.2005.03.021	10.1016/j.ajodo.2005.03.021				x	1		1
Palatally displaced canine anomaly in monozygotic twins.	SI	10.1043/0003-3219(2003)073<0466:PDCAIM>2.0.CO;2	10.1043/0003-3219(2003)073<0466:pdcaim>2.0.co;2				x	1		1
Palatally impacted canines and the modified index of orthodontic treatment need.		10.1093/ejo/cjn130	10.1093/ejo/cjn130				x	1		1
Pallister–Killian syndrome versus trisomy 12p—a clinical study of 5 new cases and a literature review		10.3390/genes12060811	10.3390/genes12060811			x		1		1
Panoramic findings for predicting eruption of mandibular premolars associated with dentigerous cyst after marsupialization.		10.1016/j.joms.2007.06.652	10.1016/j.joms.2007.06.652				x	1		1
Papillon-Leage and psaume syndrome patient with multiple dental and orofacial anomalies		10.4103/njcp.njcp_451_18	10.4103/njcp.njcp_451_18	x		x	x	3	x	3
Papillon-Lefevre syndrome (PLS)						x		1		1
Paradental cyst: case report and review of the literature.		10.17796/jcpd.29.1.j7ul1jw240x08335	10.17796/jcpd.29.1.j7ul1jw240x08335				x	1		1
Paradental cysts: a role for food impaction in the pathogenesis? A review of cases from Northern Ireland.		10.1054/bjom.2001.0750	10.1054/bjom.2001.0750				x	1		1
Parathyroid hormone receptor signalling in osterix-expressing mesenchymal progenitors is essential for tooth root formation		10.1038/ncomms11277	10.1038/ncomms11277	x		x		2	x	2
Parathyroid hormone related protein (PTHrP) in tumor progression		10.1007/978-1-4614-0254-1_12	10.1007/978-1-4614-0254-1_12			x		1		1
Parathyroid Hormone Related Protein (PTHrP) in Tumor Progression				x				1		1
Parathyroid hormone-related protein regulates extracellular matrix gene expression in cementoblasts and inhibits cementoblast-mediated mineralization in vitro		10.1359/jbmr.2000.15.11.2140	10.1359/jbmr.2000.15.11.2140	x				1		1
Partial facial nerve paralysis resulting from an infected mandibular third molar.		10.1016/s0278-2391(00)90169-1	10.1016/s0278-2391(00)90169-1				x	1		1
Partially erupted teeth: seal...or wait and hope? A glass ionomer alternative.							x	1		1
Partially erupted third molars as a potential source of infection in patients receiving peripheral stem cell transplantation for malignant diseases: a retrospective study.		10.1111/j.1600-0722.2009.00705.x	10.1111/j.1600-0722.2009.00705.x				x	1		1
Path Analysis of the Relationships between the Eruption Time of the First Primary Teeth and Various Factors in Twins		10.3390/children10040683	10.3390/children10040683	x		x		2	x	2
Pathognomonic oral profile of Enamel Renal Syndrome (ERS) caused by recessive FAM20A mutations		10.1186/1750-1172-9-84	10.1186/1750-1172-9-84	x		x		2	x	2
Pathologic changes in soft tissues associated with asymptomatic impacted third molars.		10.1016/j.tripleo.2007.11.021	10.1016/j.tripleo.2007.11.021				x	1		1
Pathologic jaw lesions associated with impacted teeth.							x	1		1
Pathologic quiz case: a 28-year-old man with an impacted tooth.		10.5858/2003-127-e173-PQCAYM	10.5858/2003-127-e173-pqcaym				x	1		1
Pathologic status and changes in mandibular third molar position during orthodontic treatment.							x	1		1
Pathologically significant pericoronal lesions in adults: Histopathologic evaluation.		10.1053/joms.2002.33103	10.1053/joms.2002.33103				x	1		1
Pathologies associated with the mandibular third molar impaction.		10.1177/00368504211013247	10.1177/00368504211013247				x	1		1
Pathology associated with impacted mandibular third molars in a group of Jordanians.		10.1016/j.joms.2005.11.102	10.1016/j.joms.2005.11.102				x	1		1
Pathophysiology of referred pain in dentistry: a case report.							x	1		1
Pattern of mandibular third molar impaction: A cross-sectional study in northeast of Iran.		10.4103/1119-3077.144376	10.4103/1119-3077.144376				x	1		1
Patterns of asymmetry in primary tooth emergence of Australian twins		10.1159/000242401	10.1159/000242401			x		1		1
Patterns of tooth agenesis in patients with Down syndrome in relation to hypothyroidism and congenital heart disease: an aid for treatment planning.		10.1016/j.ajodo.2009.10.032	10.1016/j.ajodo.2009.10.032				x	1		1
PDGF BB and bFGF stimulate DNA synthesis and upregulate CSF-1 and MCP-1 gene expression in dental follicle cells		10.1016/S0003-9969(03)00084-0	10.1016/s0003-9969(03)00084-0	x				1		1
PDGF up-regulates CSF-1 gene transcription in ameloblast-like cells		10.1177/154405910808700105	10.1177/154405910808700105	x				1		1
PDGFRB mutation causes autosomal-dominant Penttinen syndrome		10.1111/cge.12680	10.1111/cge.12680			x		1		1
Pericoronal squamous odontogenic tumor associated with an impacted mandibular third molar: a case report.		10.1016/j.joms.2004.11.008	10.1016/j.joms.2004.11.008				x	1		1
Pericoronitis as an initial manifestation of acute lymphoblastic leukemia: a case report.		10.1016/j.joms.2006.10.062	10.1016/j.joms.2006.10.062				x	1		1
Pericoronitis: treatment and a clinical dilemma.							x	1		1
Periodontal considerations for children.		10.1016/j.cden.2012.09.009	10.1016/j.cden.2012.09.009	x		x		2	x	2
Periodontal disease in sheep and cattle: Understanding dental health in past animal populations		10.1016/j.ijpp.2021.02.002	10.1016/j.ijpp.2021.02.002	x				1		1
Periodontal disease: a potential modifiable risk factor limiting conception		10.1093/humrep/des034	10.1093/humrep/des034		x	x		2	x	2
Periodontal healing after mandibular third molar surgery--A comparison of distolingual alveolectomy and tooth division techniques.		10.1054/ijom.2003.0451	10.1054/ijom.2003.0451				x	1		1
Periodontal pathology associated with asymptomatic third molars.		10.1053/joms.2002.35717	10.1053/joms.2002.35717				x	1		1
Periodontitis treatment and microbiome in a patient with FAM20A mutation: Case study of 1.5 years		10.1002/cap.10365	10.1002/cap.10365	x				1		1
Periostin is essential for the integrity and function of the periodontal ligament during occlusal loading in mice		10.1902/jop.2008.070624	10.1902/jop.2008.070624	x				1		1
PERIOSTIN: Role in Formation and Maintenance of Dental Tissues		10.1002/jcp.24407	10.1002/jcp.24407			x		1		1
Periostitis Ossificans Arising in the Mandibular Bone of a Young Patient: Report of an Unusual Case and Review of the Literature.		10.1016/j.joms.2017.04.015	10.1016/j.joms.2017.04.015				x	1		1
Periostitis Ossificans in a Litter of Belgian Malinois Puppies		10.1177/08987564251376607	10.1177/08987564251376607	x		x		2	x	2
Peripheral and mural ameloblastoma in the mandibular canine region of a 13-year-old boy.		10.1053/joms.2000.9578	10.1053/joms.2000.9578				x	1		1
Permanent canine eruption into the alveolar cleft region after secondary alveolar bone grafting: Are there prediction factors for impaction?		10.1016/j.ajodo.2018.01.016	10.1016/j.ajodo.2018.01.016				x	1		1
Permanent dentition of the contemporary population of Santa Rosa de los Pastos Grandes (Salta, Argentina)						x		1		1
Permanent First Molar Eruption Failure in Children: clinical management of three clinical scenarios		10.23804/ejpd.2025.2419	10.23804/ejpd.2025.2419	x		x		2	x	2
Permanent first molar eruption failure in children: leading signs for early diagnosis		10.1186/s40510-025-00570-6	10.1186/s40510-025-00570-6	x		x		2	x	2
Permanent mandibular canine(s) impaction: expansion of our understanding.				x		x		2	x	2
Permanent maxillary canines - review of eruption pattern and local etiological factors leading to impaction.		10.1111/jicd.12067	10.1111/jicd.12067				x	1		1
Permanent Tooth Eruption Patterns in Nigerian Local Pigs		10.1177/08987564231152390	10.1177/08987564231152390	x		x		2	x	2
Persistent asymptomatic severe hypoglycaemia due to type 0a glycogenosis-general and oro-dental aspects		10.4183/aeb.2019.526	10.4183/aeb.2019.526			x		1		1
Persistent Exposure to Fusobacterium nucleatum Triggers Chemokine/Cytokine Release and Inhibits the Proliferation and Osteogenic Differentiation Capabilities of Human Gingiva-Derived Mesenchymal Stem Cells		10.3389/fcimb.2019.00429	10.3389/fcimb.2019.00429	x		x		2	x	2
Personal views on the heredity of the retention of canine teeth						x		1		1
Pharmacological rescue of tooth eruption disorders				x				1		1
Phases and chronology of tooth eruption: its impact on oral health		10.56294/hl2023312	10.56294/hl2023312			x		1		1
Phenotypes, Genotypes, and Treatment Options of Primary Failure of Eruption: A Narrative Review	SI	10.3390/oral2040028	10.3390/oral2040028	x		x		2	x	2
Phenotypic and environmental correlates of tooth eruption in red deer (Cervus elaphus)		10.1017/S0952836903004436	10.1017/s0952836903004436	x				1		1
Phenotypic Changes in Dentition of Runx2 Homozygote-null Mutant Mice		10.1177/002215540405200113	10.1177/002215540405200113			x		1		1
Phenotypic characterization of amelogenesis imperfecta-nephrocalcinosis syndrome: a review		10.21676/2389783X.2531	10.21676/2389783x.2531	x				1		1
Phenotypic presentations of Hajdu-Cheney syndrome according to age – 5 distinct clinical presentations		10.1016/j.ejmg.2019.04.007	10.1016/j.ejmg.2019.04.007			x		1		1
Phlegmon of the face and neck: a case report.							x	1		1
Physical, histological and roentgenographic characteristics of the grey lethal mouse		10.1002/aja.1001210104	10.1002/aja.1001210104			x		1		1
Physiology of dentinogenesis and pathophysiology of dentinogenesis imperfecta: how does it affect dentin structure and biomechanics?		10.1016/j.actbio.2025.10.009	10.1016/j.actbio.2025.10.009	x				1		1
Picture of the Month		10.1001/archpedi.1967.02090170139018	10.1001/archpedi.1967.02090170139018			x		1		1
PIK3R1 mutations cause syndromic insulin resistance with lipoatrophy		10.1016/j.ajhg.2013.05.019	10.1016/j.ajhg.2013.05.019			x		1		1
PIK3R1 mutations in SHORT syndrome		10.1111/cge.12263	10.1111/cge.12263			x		1		1
Pilot study of factors contributing to canine impaction after secondary alveolar bone grafting in unilateral cleft lip and palate patients.		10.1038/s41598-022-12565-y	10.1038/s41598-022-12565-y				x	1		1
Pimecrolimus for the Treatment of Atopic Dermatitis in Infants: An Asian Perspective		10.1007/s13555-022-00886-9	10.1007/s13555-022-00886-9			x		1		1
Places in the dental arch that show a greater variability in tooth number, shape and position-A prevalence study		10.1016/j.archoralbio.2011.11.009	10.1016/j.archoralbio.2011.11.009		x	x		2	x	2
PLAP-1/asporin, a novel negative regulator of periodontal ligament mineralization		10.1074/jbc.M611181200	10.1074/jbc.m611181200			x		1		1
Plaque Bacterial Microbiome Diversity in Children Younger than 30 Months with or without Caries Prior to Eruption of Second Primary Molars		10.1371/journal.pone.0089269	10.1371/journal.pone.0089269		x	x		2	x	2
Plaque biofilm microbial diversity in infants aged 12months and their mothers with or without dental caries: a pilot study		10.1186/s12903-018-0699-8	10.1186/s12903-018-0699-8	x		x		2	x	2
Pleiotropic effects of a null mutation in the c-fos proto-oncogene		10.1016/0092-8674(92)90592-Z	10.1016/0092-8674(92)90592-z			x		1		1
POLR3B-associated leukodystrophy: clinical, neuroimaging and molecular-genetic analyses in four patients: clinical heterogeneity and novel mutations in POLR3B gene		10.5603/PJNNS.a2019.0042	10.5603/pjnns.a2019.0042			x		1		1
POLYMORPHISM IN SEQUENCE OF PERMANENT TOOTH EMERGENCE IN CZECH CHILDREN		10.21101/cejph.a5238	10.21101/cejph.a5238		x	x		2	x	2
Polymorphisms in eruption sequence of permanent teeth in American children		10.1002/ajpa.1330740303	10.1002/ajpa.1330740303			x		1		1
Polymorphisms in sequence of permanent tooth emergence: a cross-sectional study on Jordanian children and adolescents		10.3109/00016357.2011.647068	10.3109/00016357.2011.647068		x	x		2	x	2
Porphyromonas gingivalis in the Oral Cavity of English Bulldog Newborn Puppies					x			1		1
Possible linkage of SP6 transcriptional activity with amelogenesis by protein stabilization		10.1155/2011/320987	10.1155/2011/320987			x		1		1
Post-Operative Complications and Risk Predictors Related to the Avulsion of Lower Impacted Third Molars.		10.3390/medicina59030534	10.3390/medicina59030534				x	1		1
POSTNATAL AND PERINATAL RISK FACTORS IN CHILDREN BORN WITH FACE DISABILITIES		10.9756/INTJECSE/V14I5.284	10.9756/intjecse/v14i5.284	x				1		1
Postnatal lower jaw dentition in different phenotypes of tabby mice		10.1080/03008200290000727	10.1080/03008200290000727	x		x		2	x	2
Postoperative bleeding with factor VII deficiency: Case report		10.1111/j.1834-7819.1998.tb00195.x	10.1111/j.1834-7819.1998.tb00195.x			x		1		1
Posttraumatic impaction of both maxillary central incisors.		10.1016/s0889-5406(03)00305-6	10.1016/s0889-5406(03)00305-6				x	1		1
Pre-eruptive coronal resorption of a maxillary canine: a case report.							x	1		1
Preclinical efficacy and safety of lentiviral (LV)-based gene therapy in IMO support clinical trial initiation				x				1		1
Preclinical Histological Evaluation of a Novel Recombinant Human Amelogenin in the Regenerative Treatment of Periodontal Defects				x				1		1
Prediction of mandibular third-molar impaction in adolescent orthodontic patients.		10.1016/j.ajodo.2006.03.002	10.1016/j.ajodo.2006.03.002				x	1		1
Prediction of maxillary canine impaction using sectors and angular measurement.		10.1016/s0889-5406(03)00621-8	10.1016/s0889-5406(03)00621-8				x	1		1
Prediction of maxillary lateral-incisor root resorption using sector analysis of potentially impacted canines.							x	1		1
Prediction of maxillary third molar impaction in adolescent orthodontic patients.		10.1043/0003-3219(2005)75[904:POMTMI]2.0.CO;2	10.1043/0003-3219(2005)75[904:pomtmi]2.0.co;2				x	1		1
Prediction of mesiodistal crown diameters of canine based on genetic algorithms method						x		1		1
Prediction of the mesiodistal size of unerupted canines and premolars for a group of Romanian children: a comparative study		10.1590/1679-775720130030	10.1590/1679-775720130030	x				1		1
Predictive factors for resorption of teeth adjacent to impacted maxillary canines.		10.1016/j.ortho.2016.12.011	10.1016/j.ortho.2016.12.011				x	1		1
Predictors of root resorption associated with maxillary canine impaction in panoramic images.		10.1093/ejo/cjv047	10.1093/ejo/cjv047				x	1		1
Predisposing factors for severe incisor root resorption associated with impacted maxillary canines.		10.1016/j.ajodo.2014.09.012	10.1016/j.ajodo.2014.09.012				x	1		1
Pregnancy Body Mass Index and its relationship with Maternal and Fetal Health Outcomes in Rural Appalachia				x				1		1
Preinterventional Third-Molar Assessment Using Robust Machine Learning		10.1177/00220345231200786	10.1177/00220345231200786	x				1		1
Premature eruption in the primary dentition: a clinical and radiological study						x		1		1
Premature loss of maxillary primary incisor and delayed eruption of its successor: report of a case.							x	1		1
Premature primary tooth eruption in cognitive/motor-delayed ADNP-mutated children		10.1038/tp.2017.27	10.1038/tp.2017.27	x		x		2	x	2
Premolar and molar rotation in wild Japanese serow populations on Honshu Island, Japan		10.1016/j.archoralbio.2006.06.006	10.1016/j.archoralbio.2006.06.006	x		x		2	x	2
Prenatal smoking and the risk of early childhood caries: A prospective cohort study		10.1016/j.pmedr.2020.101201	10.1016/j.pmedr.2020.101201			x		1		1
Prevalence and distribution of dental anomalies in orthodontic patients.				x		x		2	x	2
Prevalence and distribution of dental anomalies: A comparison between maxillary and mandibular tooth agenesis		10.1016/j.ajodo.2015.05.024	10.1016/j.ajodo.2015.05.024	x		x		2	x	2
Prevalence and Radiographic Patterns of Third Molar Impaction and Agenesis in the Kazakh Population		10.1016/j.identj.2025.100897	10.1016/j.identj.2025.100897		x	x		2	x	2
Prevalence of commonly found pathoses associated with mandibular impacted third molars based on panoramic radiographs in Turkish population.		10.1016/j.tripleo.2008.02.013	10.1016/j.tripleo.2008.02.013				x	1		1
Prevalence of dental anomalies in a sample of growing subjects: a retrospective study		10.19191/EP22.A486.061	10.19191/ep22.a486.061	x		x		2	x	2
Prevalence of dental developmental anomalies: a radiographic study				x		x		2	x	2
Prevalence of distal caries in second molar associated with impacted mandibular third molar and the position and level of impaction: a systematic review and meta-analysis.		10.1007/s00784-024-06131-1	10.1007/s00784-024-06131-1				x	1		1
Prevalence of hepatitis viral infection in dental patients with impacted teeth or jaw deformities		10.1016/S1079-2104(03)00094-5	10.1016/s1079-2104(03)00094-5		x	x	x	3	x	3
Prevalence of impacted teeth and associated pathologies--a radiographic study of the Hong Kong Chinese population.							x	1		1
Prevalence of mandibular third molar pericoronitis among smokers and evaluation of its treatment outcomes-a retrospective study		10.26452/ijrps.v11iSPL3.2963	10.26452/ijrps.v11ispl3.2963			x		1		1
Prevalence of odontogenic keratocysts associated with impacted third molars.							x	1		1
Prevalence of second molar external root resorption caused by mandibular third molars: a CBCT study.							x	1		1
Prevalence of tooth agenesis and peg-shaped maxillary lateral incisor associated with palatally displaced canine (PDC) anomaly.		10.1016/S0889-5406(96)70048-3	10.1016/s0889-5406(96)70048-3			x		1		1
Prevalence of tooth transposition, third molar agenesis, and maxillary canine impaction in individuals with Down syndrome.		10.1043/0003-3219(2000)070<0290:POTTTM>2.0.CO;2	10.1043/0003-3219(2000)070<0290:potttm>2.0.co;2				x	1		1
Prevalence of tooth transpositions and associated dental anomalies in a Turkish population		10.1259/dmfr/57695636	10.1259/dmfr/57695636	x		x		2	x	2
Prevalence, characteristic features, and complications associated with the occurrence of unerupted permanent incisors.		10.1371/journal.pone.0199501	10.1371/journal.pone.0199501				x	1		1
Prevalence, etiology, clinical features and management associated with impacted and transmigrated mandibular canines: a systematic review.		10.1186/s12903-023-03717-1	10.1186/s12903-023-03717-1				x	1		1
Primary cilia in the pathogenesis of dentigerous cyst: a new hypothesis based on role of primary cilia in autosomal dominant polycystic kidney disease		10.1016/j.tripleo.2010.12.016	10.1016/j.tripleo.2010.12.016	x		x	x	3	x	3
Primary eruption failure: A review				x				1		1
Primary Failure Eruption: Genetic Investigation, Diagnosis and Treatment: A Systematic Review	SI	10.3390/children10111781	10.3390/children10111781	x		x		2	x	2
Primary Failure of Dental Eruption Due to Variants Parathyroid Hormone Receptor 1: Retrospective Study and Proposal of Guidelines Treatment		10.1097/SCS.0000000000009963	10.1097/scs.0000000000009963	x		x	x	3	x	3
Primary Failure of Eruption		10.1055/s-0028-1098816	10.1055/s-0028-1098816	x				1		1
Primary Failure of Eruption (PFE) - Clinical and Molecular Genetics Analysis	SI	10.1007/s00056-010-0908-9	10.1007/s00056-010-0908-9	x		x	x	3	x	3
Primary failure of eruption (PFE) - Review of literature		10.5604/00114553.1127419	10.5604/00114553.1127419			x		1		1
Primary failure of eruption (PFE): a systematic review		10.1186/s13005-018-0163-7	10.1186/s13005-018-0163-7	x		x		2	x	2
Primary failure of eruption and other eruption disorders-Considerations for management by the orthodontist and oral surgeon		10.1053/j.sodo.2015.10.006	10.1053/j.sodo.2015.10.006	x		x		2	x	2
Primary failure of eruption and PTH1R: The importance of a genetic diagnosis for orthodontic treatment planning	SI	10.1016/j.ajodo.2009.10.019	10.1016/j.ajodo.2009.10.019	x				1		1
Primary failure of eruption in the permanent dentition of siblings.	SI			x				1		1
Primary Failure of Eruption- A Case Report with Cone Beam Computerized Tomographic Imaging		10.7860/JCDR/2014/8606.4306	10.7860/jcdr/2014/8606.4306	x		x		2	x	2
Primary failure of eruption: a case report.						x		1		1
Primary Failure of Eruption: A Rare but Desperate Condition for Orthodontic Treatment		10.4274/TurkJOrthod.2024.2024.51	10.4274/turkjorthod.2024.2024.51	x				1		1
Primary failure of eruption: Clinical and genetic findings in the mixed dentition	SI	10.2319/062717-430.1	10.2319/062717-430.1	x		x	x	3	x	3
Primary failure of eruption: From molecular diagnosis to therapeutic management		10.1016/j.jobcr.2023.01.001	10.1016/j.jobcr.2023.01.001			x		1		1
Primary failure of tooth eruption		10.1016/S1079-2104(99)70167-8	10.1016/s1079-2104(99)70167-8			x		1		1
Primary Failure of Tooth Eruption - Etiology, Diagnosis and Treatment				x		x		2	x	2
Primary failure of tooth eruption associated with secondarily inflamed dental follicle: inflammatory follicular cyst?		10.1590/s0103-64402007000200011	10.1590/s0103-64402007000200011				x	1		1
Primary failure of tooth eruption: Etiology and management		10.1016/j.jdsr.2022.08.002	10.1016/j.jdsr.2022.08.002	x		x		2	x	2
Primary intraosseous carcinoma associated with impacted third molar of the mandible: review of the literature and report of a new case.		10.2334/josnusd.43.287	10.2334/josnusd.43.287				x	1		1
Primary Teeth-Derived Demineralized Dentin Matrix Autograft for Unilateral Maxillary Alveolar Cleft during Mixed Dentition		10.3390/jfb13030153	10.3390/jfb13030153	x				1		1
Primary tooth emergence in Australian children: timing, sequence and patterns of asymmetry		10.1111/j.1834-7819.2010.01230.x	10.1111/j.1834-7819.2010.01230.x	x		x		2	x	2
Prion forensics: a multidisciplinary approach to investigate CWD at an illegal deer carcass disposal site		10.1080/19336896.2024.2343298	10.1080/19336896.2024.2343298			x		1		1
Production of colony-stimulating factor in human dental pulp fibroblasts		10.1177/154405910308200204	10.1177/154405910308200204	x				1		1
Progeria (Hutchinson-Gilford Syndrome): Literature Review and Clinical Case		10.15690/vsp.v21i3.2431	10.15690/vsp.v21i3.2431			x		1		1
Progeria: Pathogenesis and oral manifestation- A review		10.3126/kumj.v10i1.6919	10.3126/kumj.v10i1.6919			x		1		1
Prognosis of Second Molars with External Root Resorption Caused by Adjacent Embedded Third Molars.		10.1016/j.joen.2022.06.008	10.1016/j.joen.2022.06.008				x	1		1
Progressive increase in bone mass and development of odontomas in aging osteopetrotic c-src-deficient mice		10.1016/S8756-3282(00)00373-2	10.1016/s8756-3282(00)00373-2		x			1		1
Progressive pre-eruptive crown resorption in autosomal recessive generalized hypoplastic amelogenesis imperfecta.		10.1016/j.tripleo.2006.08.022	10.1016/j.tripleo.2006.08.022				x	1		1
Prolonged apnea of an oral surgery patient after administration of succinylcholine						x		1		1
Prophylaxis of impacted canines: Prevention, diagnosis, and early management		10.1684/orthodfr.2025.183	10.1684/orthodfr.2025.183	x		x		2	x	2
Propofol anesthesia in the malignant hyperthermia susceptible patient.						x		1		1
Prospective study establishing a management plan for impacted third molar in patients undergoing hematopoietic stem cell transplantation.		10.1016/j.tripleo.2010.09.006	10.1016/j.tripleo.2010.09.006				x	1		1
Prosthetic and orthodontic rehabilitation of a patient with severe maxillary central incisor root resorption associated with impacted maxillary canines.		10.1111/jerd.12890	10.1111/jerd.12890				x	1		1
Protein kinase A expression and its possible roles in regulating tooth eruption genes in the dental follicle.				x				1		1
Proteomic analysis of the effects of CSF-1 and IL-1 on dental follicle cells		10.3892/mmr.2016.5567	10.3892/mmr.2016.5567	x				1		1
Proximal interstitial 1p36 deletion syndrome: The most proximal 3.5-Mb microdeletion identified on a dysmorphic and mentally retarded patient with inv(3)(p14.1q26.2)		10.1016/j.braindev.2008.08.013	10.1016/j.braindev.2008.08.013	x				1		1
Pseudoanodontia, cranial deformity, blindness, alopecia, and dwarfism: a new syndrome.						x		1		1
PTH receptor-1 signalling - Mechanistic insights and therapeutic prospects		10.1038/nrendo.2015.139	10.1038/nrendo.2015.139			x		1		1
PTH RELATED PROTEIN AND TOOTH ERUPTION				x				1		2
PTH1R Mutants Found in Patients with Primary Failure of Tooth Eruption Disrupt G-Protein Signaling		10.1371/journal.pone.0167033	10.1371/journal.pone.0167033	x		x	x	3	x	3
PTH1R Suppressed Apoptosis of Mesenchymal Progenitors in Mandibular Growth		10.3390/ijms252312607	10.3390/ijms252312607			x		1		1
PTHR1 Loss-of-Function Mutations in Familial, Nonsyndromic Primary Failure of Tooth Eruption		10.1016/j.ajhg.2008.11.006	10.1016/j.ajhg.2008.11.006	x		x		2	x	2
PTU Induced Failure Of Tooth Eruption In Sd Rats				x				1		3
Pulp canal obliteration in an unerupted permanent incisor following trauma to its primary predecessor: a case report.		10.1111/j.1600-4469.2004.00217.x	10.1111/j.1600-4469.2004.00217.x				x	1		1
Pycnodysostosis with craniosynostosis: case report of the craniofacial and oral features		10.1097/MCD.0b013e32834c7da7	10.1097/mcd.0b013e32834c7da7	x		x		2	x	2
Pycnodysostosis: Clinical, radiologic, and endocrine evaluation and linear growth after growth hormone therapy		10.1053/meta.2001.24924	10.1053/meta.2001.24924			x		1		1
Pycnodysostosis: Review and case report						x		1		1
Pyknodysostosis: A case report of an 8-year-old male with a rare genetic disorder		10.1016/j.ijscr.2023.108793	10.1016/j.ijscr.2023.108793			x		1		1
Pyle's disease: an incidental finding in a routine dental patient		10.1259/dmfr/44987850	10.1259/dmfr/44987850	x		x	x	3	x	3
Quantitative analysis and localization of mRNA transcripts of type I collagen, osteocalcin, MMP 2, MMP 8, and MMP 13 during bone healing in a rat calvarial experimental defect model		10.1002/ar.20717	10.1002/ar.20717	x				1		1
Radiocesium accumulation and germline mutations in chronically exposed wild boar from Fukushima, with radiation doses to human consumers of contaminated meat		10.1016/j.envpol.2022.119359	10.1016/j.envpol.2022.119359			x		1		1
Radiographic evaluation of the fate of developing tooth buds on the fracture line of mandibular fractures.		10.1016/j.joms.2005.10.005	10.1016/j.joms.2005.10.005				x	1		1
Radiographic examination of mesiodens and their associated complications.		10.1259/dmfr/68039278	10.1259/dmfr/68039278				x	1		1
Radiographic features of radiolucent odontogenic lesions associated with impacted teeth: a cross-sectional study of 454 cases.		10.1007/s10006-025-01454-z	10.1007/s10006-025-01454-z				x	1		1
Radiographical evaluation of bone quality after extraction of mandibular impacted and semi-impacted third molars.							x	1		1
Radiological case report		10.4067/S0370-41062013000500011	10.4067/s0370-41062013000500011			x		1		1
Radiolucency in the anterior maxilla associated with an impacted tooth.		10.1016/j.tripleo.2006.03.003	10.1016/j.tripleo.2006.03.003				x	1		1
Radiolucency of the Jaw Associated with an Unerupted Tooth.							x	1		1
Radiolucent lesion of an unerupted mandibular molar.		10.1016/j.ajodo.2004.01.020	10.1016/j.ajodo.2004.01.020				x	1		1
Radiolucent lesions of the maxillofacial complex in a patient with mucolipidosis type II (MLSII): case report		10.1016/j.tripleo.2007.04.005	10.1016/j.tripleo.2007.04.005	x			x	2	x	2
Radiopaque mass at the mandibular ramus.		10.1053/joms.2001.26727	10.1053/joms.2001.26727				x	1		1
RAF1 mutation expands the cardiac phenotypic spectrum of Noonan syndrome: A case report		10.4330/wjc.v17.i6.106525	10.4330/wjc.v17.i6.106525			x		1		1
RANKL is associated with persistent primary teeth and delayed permanent tooth emergence		10.1111/ipd.12467	10.1111/ipd.12467	x		x		2	x	2
RANKL-Based Osteoclastogenic Assay from Murine Bone Marrow Cells				x		x		2	x	2
RANKL-independent osteoclastogenesis in the SH3BP2 cherubism mice		10.1016/j.bonr.2020.100258	10.1016/j.bonr.2020.100258			x		1		1
Rare and Common Variants Conferring Risk of Tooth Agenesis		10.1177/0022034517750109	10.1177/0022034517750109	x		x		2	x	2
Rare Case of First Permanent Molar Primary Failure of Eruption with Agenesis of Premolars		10.3390/children11020152	10.3390/children11020152	x		x		2	x	2
Re: incisor root resorption due to ectopic maxillary canines.							x	1		1
Rebooting the Zahnreihen: Analysis of the Jaw-wide Patterning cues in the Adult Gecko Dentition				x				1		1
Recent developments in the understanding of the pathophysiology of osteopetrosis		10.1530/eje.0.1340143	10.1530/eje.0.1340143			x		1		1
Recruitment of osteoclasts in the mandible of osteopetrotic (op/op) mice		10.1111/j.0909-8836.2004.00109.x	10.1111/j.0909-8836.2004.00109.x	x				1		1
Recurrent fractures in a teen with osteopetrosis		10.1136/bcr-2024-260383	10.1136/bcr-2024-260383			x		1		1
Recurrent pain and swelling associated with impacted maxillary third molar. THE DIAGNOSIS: Squamous cell carcinoma of the maxillary sinus.		10.1016/j.adaj.2015.06.022	10.1016/j.adaj.2015.06.022				x	1		1
Reduced enamel epithelium-derived cell niche in the junctional epithelium are maintained for a long time in mice		10.1002/JPER.19-0269	10.1002/jper.19-0269	x				1		1
Reduced growth hormone receptor immunoreactivity in osteoclasts adjacent to the erupting molar in the incisor-absent (osteopetrotic) rat		10.1111/j.0909-8836.2003.00075.x	10.1111/j.0909-8836.2003.00075.x	x				1		1
Reduced RANKL expression impedes osteoclast activation and tooth eruption in alendronate-treated rats		10.1007/s00441-013-1623-9	10.1007/s00441-013-1623-9	x				1		1
Reduction of osteoclast formation and survival following suppression of cytokines by diacerein in periodontitis		10.1016/j.biopha.2024.117086	10.1016/j.biopha.2024.117086	x				1		1
Referred pain: a confusing case of differential diagnosis between two teeth presenting with endo-perio problems.		10.1111/j.1365-2591.2006.01139.x	10.1111/j.1365-2591.2006.01139.x				x	1		1
Refining Aging Criteria for Northern Sea Otters in Washington State		10.3996/052017-JFWM-040	10.3996/052017-jfwm-040	x				1		1
Regional differences of expression of bone morphogenetic protein-2 and RANKL in the rat dental follicle		10.1111/j.1600-0722.2006.00406.x	10.1111/j.1600-0722.2006.00406.x	x				1		1
Regional odontodysplasia accompanied by hypodontia: a case report and literature review		10.12016/j.issn.2096-1456.202440521	10.12016/j.issn.2096-1456.202440521			x		1		1
Regional odontodysplasia: a case report.							x	1		1
Regional odontodysplasia: An analysis of 161 cases from 1953 to 2017		10.1016/j.sdentj.2019.04.012	10.1016/j.sdentj.2019.04.012	x		x		2	x	2
Regulation and localization of colony-stimulating factor-1 mRNA in cultured rat dental follicle cells		10.1016/0003-9969(94)90138-4	10.1016/0003-9969(94)90138-4			x		1		1
Regulation by individual colony stimulating factor-1 isoforms.				x				1		1
Regulation of bone growth and development by osteoblast-specific Fibroblast Growth Factor signaling				x				1		1
Regulation of enamel and dentin mineralization by vitamin D receptor		10.1159/000242400	10.1159/000242400			x		1		1
Regulation of gene expression of tumour necrosis factor-&#945; by protein kinase C in the rat dental follicle		10.1016/S0003-9969(03)00115-8	10.1016/s0003-9969(03)00115-8	x				1		1
Regulation of OPG and RANKL expressed by human dental follicle cells in osteoclastogenesis		10.1007/s00441-015-2214-8	10.1007/s00441-015-2214-8	x				1		1
Regulation of osteoprotegerin gene expression in dental follicle cells		10.1177/154405910308200411	10.1177/154405910308200411	x		x		2	x	2
Regulation of SFRP-1 Expression in the Rat Dental Follicle		10.3109/03008207.2012.664204	10.3109/03008207.2012.664204	x				1		1
Regulatory roles of microRNAs in human dental tissues		10.1016/j.gene.2016.10.009	10.1016/j.gene.2016.10.009	x		x		2	x	2
Relating gut microbiome composition and life history metrics for pronghorn (Antilocapra americana) in the Red Desert, Wyoming		10.1371/journal.pone.0306722	10.1371/journal.pone.0306722			x		1		1
Relation of Lower Last Molar Teeth With Mandibular Fractures.		10.1097/SCS.0000000000003032	10.1097/scs.0000000000003032				x	1		1
Relationship Between Body Weight and Linear Body Measurements at Various Stages of Permanent Tooth Eruption in Indigenous Matebele Female Goats of Zimbabwe		10.17582/journal.aavs/2024/12.9.1818.1828	10.17582/journal.aavs/2024/12.9.1818.1828			x		1		1
Relationship between lower wisdom tooth position and cyst development, deep abscess formation and mandibular angle fracture.		10.1016/j.jcms.2005.01.011	10.1016/j.jcms.2005.01.011				x	1		1
Relationship between mandibular fracture and impacted lower third molar.							x	1		1
Relationship Between Occlusal Features and Enzyme Replacement Therapy in Patients With Mucopolysaccharidoses.		10.1016/j.joms.2017.10.003	10.1016/j.joms.2017.10.003				x	1		1
Relationship between the Position of Impacted Third Molars and External Root Resorption of Adjacent Second Molars: A Retrospective CBCT Study.		10.3390/medicina55060305	10.3390/medicina55060305				x	1		1
Relationship between the positions of impacted third molars and the presence of dentigerous cysts.							x	1		1
Relationship Between the Prevalence of the Dentigerous Cyst and the Odontogenic Keratocyst Tumor and the Current Etiologic Hypothesis		10.1097/SCS.0b013e3181be8773	10.1097/scs.0b013e3181be8773	x		x	x	3	x	3
Relationship between the risk of mandibular angle fractures and the status of incompletely erupted mandibular third molars.		10.1016/j.jcms.2004.12.001	10.1016/j.jcms.2004.12.001				x	1		1
Relationship of third molar development and root angulation.		10.1046/j.1365-2842.2001.00641.x	10.1046/j.1365-2842.2001.00641.x				x	1		1
Relative dental maturity and associated skeletal maturity in prehistoric Native Americans of the Ohio valley area		10.1002/ajpa.20547	10.1002/ajpa.20547			x		1		1
Relative timing of ontogenetic events in primates		10.1017/S0952836904005758	10.1017/s0952836904005758	x				1		1
Removal of a complex odontoma associated with an impacted third molar.							x	1		1
Removal of a deeply impacted mandibular third molar through a sagittal split ramus osteotomy approach.		10.1016/j.bjoms.2004.02.022	10.1016/j.bjoms.2004.02.022				x	1		1
Removal of a premolar with extreme distal migration by sagittal osteotomy of the mandibular ramus: report of case.		10.1016/s0278-2391(00)90026-0	10.1016/s0278-2391(00)90026-0				x	1		1
Removal of mandibular third molars displaced to deep fascial spaces: case reports.							x	1		1
Repair of a horizontal mid-root fracture accompanied by labial luxation and partial alveolar fracture: a 21-year follow up.		10.1111/j.1600-9657.2007.00615.x	10.1111/j.1600-9657.2007.00615.x				x	1		1
Replantation of an immature permanent central incisor following pre-eruptive traumatic avulsion.		10.1111/j.1600-9657.2008.00561.x	10.1111/j.1600-9657.2008.00561.x				x	1		1
Reply to: Nontuberculous mycobacterial cervicofacial lymphadenitis in children from the multicenter, randomized, controlled trial in the Netherlands: Relevance of polymorphisms in candidate host immunity genes		10.1016/j.ijporl.2011.01.038	10.1016/j.ijporl.2011.01.038			x		1		1
Report of second case and clinical and molecular characterization of Eiken syndrome		10.1111/cge.13413	10.1111/cge.13413	x		x		2	x	2
Report of two Chinese patients suffering from CLCN7-related osteopetrosis and root dysplasia		10.1016/j.jcms.2011.07.014	10.1016/j.jcms.2011.07.014	x		x		2	x	2
Reproductive Characteristics of Feral Raccoons (Procyon lotor) Captured by the Pest Control in Kamakura, Japan		10.1292/jvms.001473	10.1292/jvms.001473	x				1		1
Requirement of alveolar bone formation for eruption of rat molars		10.1111/j.1600-0722.2011.00854.x	10.1111/j.1600-0722.2011.00854.x	x		x	x	3	x	3
Rescue of the osteopetrotic defect in op/op mice by osteoblast-specific targeting of soluble colony-stimulating factor-1		10.1210/en.143.5.1942	10.1210/en.143.5.1942	x				1		1
Rescuing teeth from dentigerous cyst: a case report.							x	1		1
Research advances in tooth agenesis						x		1		1
Resorption: within or without? The benefit of Cone-Beam Computed Tomography when diagnosing a case of an internal/external resorption defect		10.1038/bdj.2008.50	10.1038/bdj.2008.50	x		x		2	x	2
Restoration of Disturbed Tooth Eruption in Osteopetrotic (op/op) Mice by Injection of Macrophage Colony-Stimulating Factor		10.1538/expanim.46.95	10.1538/expanim.46.95			x		1		1
Restoring Retinoic Acid: Alleviating Autism-Like Behaviors in Sox5-Deficient Mice		10.1007/s12264-025-01494-1	10.1007/s12264-025-01494-1			x		1		1
Retained deciduous teeth: the epidemiology, etiology and treatment plans		10.22514/jocpd.2025.023	10.22514/jocpd.2025.023	x		x		2	x	2
Retained primary teeth in STAT3 hyper-IgE syndrome: early intervention in childhood is essential		10.1186/s13023-020-01516-3	10.1186/s13023-020-01516-3	x		x		2	x	2
Retained primary teeth: A clinical complaint not to be dismissed		10.1093/pch/pxad069	10.1093/pch/pxad069			x		1		1
Retarded eruption of maxillary second premolars associated with late development of the germs.		10.17796/jcpd.27.4.u732476p6371403l	10.17796/jcpd.27.4.u732476p6371403l				x	1		1
Retention of permanent incisors by mesiodens: a family affair.		10.1038/sj.bdj.4800390	10.1038/sj.bdj.4800390				x	1		1
Retrospective analysis of impacted first and second permanent molars in the Turkish population: a multicenter study.	SI	10.4317/medoral.17094	10.4317/medoral.17094				x	1		1
Rett syndrome – masquerading autism						x		1		1
Revisiting the History of Odontoma, with Special Reference to Its Original Illustration.		10.1007/s12105-023-01593-3	10.1007/s12105-023-01593-3				x	1		1
Revisiting the human dental follicle: From tooth development to its association with unerupted or impacted teeth and pathological changes		10.1002/dvdy.406	10.1002/dvdy.406	x				1		1
Rezidive nach orthodontischer Behandlung		10.1007/BF02163507	10.1007/bf02163507			x		1		1
RhBMP-4 gene therapy in a juvenile canine alveolar defect model		10.1097/01.prs.0000282029.99225.b5	10.1097/01.prs.0000282029.99225.b5	x				1		1
RHOA-associated disorder can be non-mosaic		10.1016/j.ejmg.2025.105019	10.1016/j.ejmg.2025.105019			x		1		1
RIDIR Collaborative Research: Building a Database to Determine Environmental and Familial Effects on Social and Biological Factors				x				1		4
Risdiplam in type 1 spinal muscular atrophy		10.1056/NEJMoa2009965	10.1056/nejmoa2009965			x		1		1
Risk factors and prevention of bad splits during sagittal split osteotomy.		10.1007/s10006-011-0287-4	10.1007/s10006-011-0287-4				x	1		1
Risk factors observed in 2-dimensional radiographs for permanent injury of the inferior alveolar nerve after removal of mandibular third molars: a case-control study.		10.1016/j.oooo.2023.05.009	10.1016/j.oooo.2023.05.009				x	1		1
Risk of developing palatally displaced canines in patients with early detectable dental anomalies: a retrospective cohort study.		10.1590/1678-775720150535	10.1590/1678-775720150535				x	1		1
Rodent incisor and molar dental follicles show distinct characteristics in tooth eruption		10.1016/j.archoralbio.2021.105117	10.1016/j.archoralbio.2021.105117	x				1		1
Role of collagen in the periodontal ligament - a review		10.5580/2b4e	10.5580/2b4e			x		1		1
Role of fos and src in cadmium-induced decreases in bone mineral content in mice		10.1006/taap.2002.9516	10.1006/taap.2002.9516	x				1		1
Role of genetic factors in determining age and the sequence in the development of the permanent dentition						x		1		1
Role of polymorphisms of MSX1 and PAX9 genes in palatal impaction of maxillary canines	SI	10.1177/1465312518820537	10.1177/1465312518820537	x		x	x	3	x	3
Role of PTH1R Signaling in Prx1+Mesenchymal Progenitors during Eruption		10.1177/0022034520934732	10.1177/0022034520934732	x		x		2	x	2
Role of Wnt Signaling in the Biology of the Periodontium		10.1002/dvdy.22003	10.1002/dvdy.22003	x		x		2	x	2
Root and Eruption Defects in c-Fos Mice Are Driven by Loss of Osteoclasts		10.1177/0022034515608828	10.1177/0022034515608828	x		x		2	x	2
Root Development in Mice Lacking Functional Tissue Non-specific Alkaline Phosphatase Gene: Inhibition of Acellular Cementum Formation		10.1177/00220345990780060501	10.1177/00220345990780060501			x		1		1
Root formation in ectopically transplanted teeth of the frog, rana pipiens: I. tooth morphogenesis		10.1159/000144729	10.1159/000144729			x		1		1
Root resorption associated with an impacted mesiodens: a surgical and endodontic approach to treatment.		10.1111/j.1600-9657.2006.00355.x	10.1111/j.1600-9657.2006.00355.x				x	1		1
Root resorption of a maxillary permanent first molar by an impacted second premolar.		10.1038/bdj.2007.174	10.1038/bdj.2007.174				x	1		1
Root resorption of the maxillary lateral incisor caused by impacted canine: a literature review.		10.1007/s00784-009-0262-8	10.1007/s00784-009-0262-8				x	1		1
Root resorption--diagnosis, classification and treatment choices based on stimulation factors.		10.1034/j.1600-9657.2003.00192.x	10.1034/j.1600-9657.2003.00192.x				x	1		1
Rootless and prematurely erupted tooth: A case report		10.4103/jfmpc.jfmpc_1198_19	10.4103/jfmpc.jfmpc_1198_19	x				1		1
Rootless but Erupted Teeth: Interesting Trait of Dentin Dysplasia Type I		10.5812/ijo.6419	10.5812/ijo.6419	x				1		1
Rough hypoplastic amelogenesis imperfecta with follicular hyperplasia		10.1016/0030-4220(92)90220-K	10.1016/0030-4220(92)90220-k			x		1		1
Runx2 and dental development		10.1111/j.1600-0722.2006.00399.x	10.1111/j.1600-0722.2006.00399.x	x		x		2	x	2
Runx2 and Nell-1 in dental follicle progenitor cells regulate bone remodeling and tooth eruption		10.1186/s13287-022-03140-3	10.1186/s13287-022-03140-3	x		x		2	x	2
Runx2 heterozygosity alters homeostasis of the periodontal complex		10.1111/jre.13198	10.1111/jre.13198	x				1		1
RUNX2 Mutation Impairs 1&#945;, 25-Dihydroxyvitamin D3 mediated Osteoclastogenesis in Dental Follicle Cells		10.1038/srep24225	10.1038/srep24225	x		x		2	x	2
RUNX2 mutation impairs bone remodelling of dental follicle cells and periodontal ligament cells in patients with cleidocranial dysplasia		10.1093/mutage/gew039	10.1093/mutage/gew039	x				1		1
RUNX2 mutation impairs osteogenic differentiation of dental follicle cells		10.1016/j.archoralbio.2018.10.029	10.1016/j.archoralbio.2018.10.029	x		x		2	x	2
RUNX2 mutation inhibits the cellular senescence of dental follicle cells via ERK signalling pathway		10.1111/odi.14607	10.1111/odi.14607	x		x		2	x	2
RUNX2 mutation reduces osteogenic differentiation of dental follicle cells in cleidocranial dysplasia		10.1093/mutage/gey010	10.1093/mutage/gey010	x		x		2	x	2
RUNX2 Nonsense Mutation Associated with Cleidocranial Dysplasia with Unusual Dental Features				x		x		2	x	2
Safety of coronectomy versus excision of wisdom teeth: a randomized controlled trial.		10.1016/j.tripleo.2009.07.004	10.1016/j.tripleo.2009.07.004				x	1		1
Safety, Tolerability and Immunogenicity of Pentavalent Rotavirus Vaccine Manufactured by a Modified Process		10.1097/INF.0000000000001511	10.1097/inf.0000000000001511			x		1		1
Salivary miRNAome profiling uncovers epithelial and proliferative miRNAs with differential expression across dentition stages		10.4161/cc.10.19.17647	10.4161/cc.10.19.17647	x				1		1
Salivary Protein and Electrolyte Profiles during Primary Teeth Eruption: A Cross-Sectional Study		10.3390/diagnostics13071335	10.3390/diagnostics13071335	x				1		1
Salvage of an impacted canine associated with an adenomatoid odontogenic tumour: a case report.		10.1038/sj.bdj.4812522	10.1038/sj.bdj.4812522				x	1		1
SATB2-associated syndrome (SAS) and associated dental findings		10.1111/scd.12340	10.1111/scd.12340	x		x		2	x	2
Schultz's rule in domesticated mammals		10.1016/j.mambio.2019.07.002	10.1016/j.mambio.2019.07.002	x				1		1
Scleraxis and osterix antagonistically regulate tensile force-responsive remodeling of the periodontal ligament and alveolar bone		10.1242/dev.116228	10.1242/dev.116228	x		x		2	x	2
Seckel syndrome associated with oligodontia, microdontia, enamel hypoplasia, delayed eruption, and dentin dysmineralization: a new variant?		10.1111/j.1600-0714.2006.00462.x	10.1111/j.1600-0714.2006.00462.x	x				1		1
Second molar impaction associated with lip bumper therapy.		10.1590/2176-9451.19.6.099-104.oar	10.1590/2176-9451.19.6.099-104.oar				x	1		1
Second patient with GNB2-related neurodevelopmental disease: Further evidence for a gene-disease association		10.1016/j.ejmg.2021.104243	10.1016/j.ejmg.2021.104243			x		1		1
Second premolar agenesis is associated with mandibular form: a geometric morphometric analysis of mandibular cross-sections		10.1038/ijos.2016.41	10.1038/ijos.2016.41	x		x		2	x	2
Second premolars: a review and case report of two impaction cases.							x	1		1
Secondary Analyses of RCT Data on Infant Formula and Nutritional Programming				x	x			2	x	2
SECONDARY ANALYSES OF RCT DATA ON SENSITIVE PERIODS IN FLAVOR LEARNING AND DIET AMONG BREASTFEEDING DYADS				x				1		2
Secondary retention of multiple permanent teeth		10.1038/sj.bdj.4809301	10.1038/sj.bdj.4809301			x		1		1
Secondary retention of permanent molars: a report of five families		10.1016/0300-5712(92)90045-E	10.1016/0300-5712(92)90045-e			x		1		1
Section II: Eruption deviations						x		1		1
Segmental odontomaxillary dysplasia: an unusual orthodontic challenge.		10.1067/mod.2003.58	10.1067/mod.2003.58				x	1		1
Seizures and Cardiomyopathy in a Patient with Pallister-Killian Syndrome due to Hexasomy 12p Mosaicism		10.1159/000507598	10.1159/000507598			x		1		1
Selective deletion of the receptor for CSF1, c-fms, in osteoclasts results in a high bone mass phenotype, smaller osteoclasts in vivo and an impaired response to an anabolic PTH regimen		10.1371/journal.pone.0247199	10.1371/journal.pone.0247199	x		x		2	x	2
Semaphorin 3A gets involved in the establishment of mouse tooth eruptive pathway		10.1007/s10735-019-09838-8	10.1007/s10735-019-09838-8	x				1		1
Sensation and behavior of fetus and newborn					x			1		1
Sense and nonsense regarding palatal canines.						x		1		1
Sequential supernumerary teeth in nonsyndromic patients: report of 3 cases.							x	1		1
Severe hypodontia and asymptomatic bilaterally ectopic impacted teeth in the coronoid processes: a case report.							x	1		1
Severe hypodontia in association with Klinefelter (47 XXY) syndrome. A case report.		10.1179/bjo.17.4.321	10.1179/bjo.17.4.321			x		1		1
Severe incisor resorption by impacted maxillary canines: case report and literature review.		10.1111/j.1365-263X.2004.00583.x	10.1111/j.1365-263x.2004.00583.x				x	1		1
Severe Infra-occlusion and failed eruption of deciduous molars associated with eruptive and developmental disturbances in the permanent dentition: a report of 28 selected cases.		10.1093/ortho/24.2.149	10.1093/ortho/24.2.149			x		1		1
Severity of oro-dental anomalies in Loeys-Dietz syndrome segregates by gene mutation		10.1136/jmedgenet-2019-106678	10.1136/jmedgenet-2019-106678			x		1		1
Sex and ancestry patterning of residual correlations in human dental development: Cooperative genetic interaction and phenotypic plasticity		10.1002/ajpa.24908	10.1002/ajpa.24908	x		x		2	x	2
Short Root anomaly		10.1111/j.1600-0722.1972.tb00268.x	10.1111/j.1600-0722.1972.tb00268.x			x		1		1
Short root anomaly in families and its association with other dental anomalies		10.1046/j.0909-8836.1999.eos107204.x	10.1046/j.0909-8836.1999.eos107204.x			x		1		1
SHORT syndrome: A good case can break an old acronym		10.1016/j.endinu.2022.11.009	10.1016/j.endinu.2022.11.009			x		1		1
SHORT Syndrome: Systematic Appraisal of the Medical and Dental Phenotype		10.1177/10556656211026859	10.1177/10556656211026859			x		1		1
Signal transduction growth factors: The effective governance of transcription and cellular adhesion in cancer invasion		10.18632/oncotarget.16300	10.18632/oncotarget.16300			x		1		1
Similar locations of impacted and supernumerary teeth in monozygotic twins: A report of 2 cases	SI	10.1067/mod.2001.111225	10.1067/mod.2001.111225	x		x	x	3	x	3
Similarity of dental anomalies in two brothers (Polish)						x		1		1
Similarly impacted second and third maxillary and mandibular molars in a pair of monozygotic twins	SI	10.1259/dmfr.19.3.2088786	10.1259/dmfr.19.3.2088786			x		1		1
Single Nucleotide Polymorphisms in COX2 Is Associated with Persistent Primary Tooth and Delayed Permanent Tooth Eruption		10.3390/ijerph191610047	10.3390/ijerph191610047	x		x		2	x	2
Single Nucleotides Polymorphisms in COX2 Gene and their Association with Signs and Symptoms of Teething – A Pilot Study		10.1590/pboci.2023.063	10.1590/pboci.2023.063			x		1		1
Single-Nucleotide Polymorphisms in MMP3, TIMP1, and MTR Genes are Associated With Delayed Deciduous Tooth Eruption		10.1007/s10528-024-11016-9	10.1007/s10528-024-11016-9	x		x		2	x	2
Site-specific Expression of Collagen I and XII mRNAs in the Rat Periodontal Ligament at Two Developmental Stages		10.1177/00220345920710070201	10.1177/00220345920710070201			x		1		1
Site-specificity of tooth agenesis in subjects with maxillary canine malpositions						x		1		1
Skeletal and dental maturation relative to tooth formation in prehistoric hunter-gatherers from Cis-Baikal, Siberia		10.1016/j.ara.2020.100239	10.1016/j.ara.2020.100239	x		x		2	x	2
Skeletal features in patient affected by maxillary canine impaction.		10.4317/medoral.18746	10.4317/medoral.18746				x	1		1
Skeletal maturity, dental maturity, and eruption in Young patients with turner syndrome		10.3109/00016359209012777	10.3109/00016359209012777			x		1		1
Skeletal phenotype of mandibuloacral dysplasia associated with mutations in ZMPSTE24		10.1016/j.bone.2010.06.004	10.1016/j.bone.2010.06.004	x		x		2	x	2
Skeletal site-specific variations in myeloid cells: insights from single-cell RNA sequencing of the mandible and femur		10.1093/jbmrpl/ziaf074	10.1093/jbmrpl/ziaf074	x		x		2	x	2
SM50 repeat-polypeptides self-assemble into discrete matrix subunits and promote appositional calcium carbonate crystal growth during sea urchin tooth biomineralization		10.1016/j.aanat.2015.06.004	10.1016/j.aanat.2015.06.004	x		x		2	x	2
Small changes, big results: evolution of morphological discontinuity in mammals.		10.1186/jbiol71	10.1186/jbiol71	x		x		2	x	2
Small vertical crack.		10.1038/sj.bdj.2010.1089	10.1038/sj.bdj.2010.1089				x	1		1
Soft tissue tooth impaction in a dog.		10.1177/089875641403100206	10.1177/089875641403100206				x	1		1
Somatic variability in wild boar (Sus scrofa L.) in different areas of Central Italy		10.4081/ijas.2010.e9	10.4081/ijas.2010.e9	x		x		2	x	2
Some tooth dystrophy in the light of phylogenetic reduction						x		1		1
Sonic hedgehog signaling is important in tooth root development		10.1177/154405910608500506	10.1177/154405910608500506	x		x		2	x	2
Sotos Syndrome Presenting without Gigantism		10.1007/s12098-020-03406-9	10.1007/s12098-020-03406-9			x		1		1
SP1 regulates KLF4 via SP1 binding motif governed by DNA methylation during odontoblastic differentiation of human dental pulp cells		10.1002/jcb.28730	10.1002/jcb.28730	x				1		1
Sp7 Mediated Control of Runx2 Function for Osteoblast Differentiation				x				1		3
Space conditions and dental and occlusal features in patients with palatally impacted maxillary canines: an aetiological study.		10.1093/ejo/cji022	10.1093/ejo/cji022				x	1		1
Space-regaining treatment for a submerged primary molar: a case report.		10.1046/j.1365-263x.2002.00374.x	10.1046/j.1365-263x.2002.00374.x				x	1		1
Spaced dentition--open, close or redistribute?							x	1		1
Spatial and temporal events in tooth development of Astyanax mexicanus		10.1016/j.mod.2014.09.002	10.1016/j.mod.2014.09.002	x		x		2	x	2
Specific RANK Cytoplasmic Motifs Drive Osteoclastogenesis		10.1002/jbmr.3810	10.1002/jbmr.3810	x		x		2	x	2
Spectrum of Dental Phenotypes in Nonsyndromic Orofacial Clefting		10.1177/0022034515588281	10.1177/0022034515588281	x		x		2	x	2
Spontaneous eruption of involved second molar in unicystic ameloblastoma of the mandible after marsupialization followed by enucleation: a case report.		10.1016/j.joms.2012.04.014	10.1016/j.joms.2012.04.014				x	1		1
Spontaneous improvement in position of canines from apparently hopeless positions.		10.1046/j.1365-263x.2001.00233.x	10.1046/j.1365-263x.2001.00233.x				x	1		1
Spontaneous regression of bilateral dentigerous cysts associated with impacted mandibular third molars.		10.1038/sj.bdj.4801297	10.1038/sj.bdj.4801297				x	1		1
Spontaneous regression of bilateral dentigerous cysts: a case report.		10.12968/denu.2008.35.1.63	10.12968/denu.2008.35.1.63				x	1		1
Spontaneous resolution of an intraosseous mandibular lesion: a case report and review of the literature.							x	1		1
Squamous cell carcinoma associated with extraction of a maxillary canine tooth in a dog.		10.1177/089875640101800403	10.1177/089875640101800403				x	1		1
Stability of cultured dental follicle cells		10.1111/j.1365-2184.2004.00309.x	10.1111/j.1365-2184.2004.00309.x	x				1		1
Standards for permanent teeth emergence time and sequence in Lithuanian children, residents of Vilnius city.				x		x		2	x	2
Statins treatment and oro-dental aspects in a case of hereditary hypercholesterolemia in a child under 6 years		10.4183/aeb.2019.378	10.4183/aeb.2019.378			x		1		1
Statistical analysis of parameters for the ramus, teeth, and biomechanical stress: A retrospective study		10.1016/j.archoralbio.2022.105571	10.1016/j.archoralbio.2022.105571	x				1		1
Strain-dependent behavioral alterations induced by peripheral interleukin-1 challenge in neonatal mice		10.1016/j.bbr.2005.07.007	10.1016/j.bbr.2005.07.007	x		x		2	x	2
Strategies for treating an impacted maxillary central incisor.		10.1016/j.ortho.2010.03.001	10.1016/j.ortho.2010.03.001				x	1		1
Strong genetic control of emergence of human primary incisors		10.1177/154405910708601204	10.1177/154405910708601204	x		x		2	x	2
Structural features of incremental line-like striations in mandibular condylar cartilage of c-src-deficient mice		10.1016/j.archoralbio.2006.05.009	10.1016/j.archoralbio.2006.05.009	x		x		2	x	2
Studies on dental and periodontal conditions in normal mice and mice with genetic disorders. I. The effect of a hard diet or a soft sucrose-rich diet in the absence or presence of Streptococcus mutans in the normal (non-gnotobiotic) mouse, strain C57BL/6J.						x		1		1
Studies on the heredity of tooth malpositions	SI					x		1		1
Study of humoral immunity to commensal oral bacteria in human infants demonstrates the presence of secretory immunoglobulin A antibodies reactive with Actinomyces naeslundii genospecies 1 and 2 ribotypes		10.1128/CDLI.11.3.473-482.2004	10.1128/cdli.11.3.473-482.2004	x				1		1
Study of kissing molars in Turkish population sample.		10.4103/1119-3077.183243	10.4103/1119-3077.183243				x	1		1
Study of the frequency and the features of supranumerary teeth found in one Portuguese population.							x	1		1
[truncated: 339 more rows]

## Sheet: Hoja1
Tooth eruption disorders associated with systemic and genetic diseases: clinical guide	SI	10.1051/odfen/2018129	10.1051/odfen/2018129	x				1		1
Cleidocranial Dysostosis in a Family	SI	10.11606/issn.2176-7262.v50i6p371-376	10.11606/issn.2176-7262.v50i6p371-376	x		x		2	x	2
Hiperodoncia múltiple y su relación con la displasia cleidocraneal	SI	10.4321/s0213-12852013000100003	10.4321/s0213-12852013000100003	x		x		2	x	2
Manejo odontológico y manifestaciones orales en un niño con síndrome de Robinow: reporte de caso	SI	10.47990/vh7bd212	10.47990/vh7bd212	x				1		1
Tooth Eruption Disorders from Delayed Eruption to Ectopic Eruption Management	SI	10.52533/johs.2025.50807	10.52533/johs.2025.50807	x				1		1
Ectopic Tooth Eruption – Integrative Literature Review	SI	10.9734/acri/2024/v24i10907	10.9734/acri/2024/v24i10907	x				1		1
2 cases of impacted maxillary left central incisor as appeared in siblings in identical location	SI					x		1		1
3D Analysis of maxillary incisor root inclinations in cases of unilateral maxillary canine impaction.	SI	10.1093/ejo/cjab071	10.1093/ejo/cjab071				x	1		1
[Clinical and image features, and identification of pathogenic gene mutation of two cleidocranial dysplasia families].	SI			x		x		2	x	2
[Dentomaxillary and -facial problems in cleidocranial dysplasia].	SI			x				1		1
[Familial adenomatous polyposis or Gardner syndrome--review of the literature and presentation of 2 clinical cases].	SI			x				1		1
[Genetics and tooth eruption disorders: a future exploration].	SI			x		x		2	x	2
[Helsmoortel-Van der Aa syndrome due to hotspot mutation of ADNP gene and a literature review].	SI	10.3760/cma.j.cn511374-20220120-00048	10.3760/cma.j.cn511374-20220120-00048	x		x		2	x	2
[Innovations in diagnosis and treatment about a case of primary failure eruption linked to a PTHR1 gene mutation].	SI	10.1051/orthodfr/2015025	10.1051/orthodfr/2015025	x		x		2	x	2
[Oral and maxillofacial manifestations of familial adenomatosis polyposis. Gardner's syndrome].	SI			x				1		1
[Pierre Marie-Sainton cleidocranial dysplasia].	SI			x		x		2	x	2
[Primary failure of eruption (PFE). Clinical and molecular genetics analysis].	SI	10.1051/orthodfr/2013055	10.1051/orthodfr/2013055	x		x		2	x	2
A 13-year-old caucasian boy with cleidocranial dysplasia: A case report	SI	10.1186/1756-0500-6-6	10.1186/1756-0500-6-6			x		1		1
A 24.2-MB DELETION OF 4q12&#8594;q21.21 CHARACTERIZED BY ARRAY CGH IN A 13 1/2-YEAR-OLD GIRL WITH SHORT STATURE, MENTAL RETARDATION, DEVELOPMENTAL DELAY, HYPEROPIA, EXOTROPIA, ENAMEL DEFECTS, DELAYED TOOTH ERUPTION AND DELAYED PUBERTY	SI			x				1		1
A genetic analysis of the normal body&#8208;height growth and dental development in man	SI	10.1111/j.1469-1809.1975.tb00119.x	10.1111/j.1469-1809.1975.tb00119.x			x		1		1
A new phenotypic variant in cleidocranial dysplasia (CCD) associated with mutation c.391C>T of the RUNX2 gene	SI	10.1136/bcr-12-2011-5422	10.1136/bcr-12-2011-5422			x		1		1
A novel Alu-mediated microdeletion in the RUNX2 gene in a Chinese patient with cleidocranial dysplasia	SI	10.1007/s12041-018-0891-2	10.1007/s12041-018-0891-2	x				1		1
A Novel CREBBP in-Frame Deletion Variant in a Chinese Girl with Atypical Rubinstein–Taybi Syndrome Phenotypes	SI	10.1007/s12031-020-01681-x	10.1007/s12031-020-01681-x			x		1		1
A novel dominant-negative FGFR1 variant causes Hartsfield syndrome by deregulating RAS/ERK1/2 pathway	SI	10.1038/s41431-019-0350-4	10.1038/s41431-019-0350-4			x		1		1
A novel homozygous PTH1R variant identified through whole-exome sequencing further expands the clinical spectrum of primary failure of tooth eruption in a consanguineous Saudi family	SI	10.1016/j.archoralbio.2016.03.012	10.1016/j.archoralbio.2016.03.012	x		x		2	x	2
A Novel lncRNA Mediates the Delayed Tooth Eruption of Cleidocranial Dysplasia	SI	10.3390/cells11172729	10.3390/cells11172729	x		x		2	x	2
A novel mutation in the C-terminal region of RUNX2/CBFA1 distal to the DNA-binding runt domain in a Japanese patient with cleidocranial dysplasia	SI	10.1016/j.ijom.2010.09.025	10.1016/j.ijom.2010.09.025	x				1		1
A novel mutation in the proteolytic domain of LONP1 causes atypical CODAS syndrome	SI	10.1038/jhg.2017.11	10.1038/jhg.2017.11	x		x		2	x	2
A novel nonsense PTH1R variant shows incomplete penetrance of primary failure of eruption: a case report.	SI	10.1186/s12903-019-0944-9	10.1186/s12903-019-0944-9				x	1		1
A Novel Pathogenic TSPEAR Variant in a Family with Clinical Variability: Definition of Dental Anomalies and Review of the Literature	SI	10.1159/000544806	10.1159/000544806			x		1		1
A novel PTH1R mutation causes primary failure of eruption via the cAMP-PI3K/AKT pathway	SI	10.1186/s40510-025-00555-5	10.1186/s40510-025-00555-5		x	x		2	x	2
A novel PTHR-1 gene mutation in a context of familial primary failure of eruption: Case report and literature review	SI	10.1051/mbcb/2015052	10.1051/mbcb/2015052			x		1		1
A novel RUNX2 mutation (T420I) in Chinese patients with cleidocranial dysplasia	SI	10.4238/vol9-1gmr685	10.4238/vol9-1gmr685	x				1		1
A Novel RUNX2 Mutation in a Korean Family with Cleidocranial Dysplasia	SI			x				1		1
A rare case of hereditary multiple impacted normal and supernumerary teeth	SI					x		1		1
A targeted next-generation sequencing assay for the molecular diagnosis of genetic disorders with orodental involvement	SI	10.1136/jmedgenet-2015-103302	10.1136/jmedgenet-2015-103302	x		x		2	x	2
Abnormal eruption of teeth in relation to FGFR1 heterozygote mutation: a rare case of osteoglophonic dysplasia with 4-year follow-up	SI	10.1186/s12903-022-02069-6	10.1186/s12903-022-02069-6	x		x		2	x	2
Absence of functional type 1 parathyroid hormone (PTH)/PTH-related protein receptors in humans is associated with abnormal breast development and tooth impaction.	SI	10.1210/jcem.86.4.7404	10.1210/jcem.86.4.7404				x	1		1
Anomalies of teeth, face and head - the genetic basis and recent research	SI	10.3238/OPKZH.2014.0026-0031	10.3238/opkzh.2014.0026-0031			x		1		1
Anomalous dental development with medical and genetic implications.	SI	10.3928/0090-4481-19850201-07	10.3928/0090-4481-19850201-07			x		1		1
Association Between Genetic Polymorphisms in Metaloproteinases of the Matrix and Delayed Tooth Emergence: A Cross-sectional Study	SI	10.1177/2320206819855590	10.1177/2320206819855590	x		x		2	x	2
Association between rankl [RS9594759] and IL10 [RS1800896] Genes polymorphism and deciduous tooth eruption terms in Ukrainians born macrosomic.	SI			x		x		2	x	2
Association of Polymorphic and Haplotype Variants of the MSX1 Gene and the Impacted Teeth Phenomenon	SI	10.3390/genes12040577	10.3390/genes12040577	x		x	x	3	x	3
Case Report: Inactivating PTH/PTHrP Signaling Disorder Type 1 Presenting With PTH Resistance	SI	10.3389/fendo.2022.928284	10.3389/fendo.2022.928284	x		x		2	x	2
Case series: conditions inhibiting eruption of permanent first molars.	SI						x	1		1
Cellular and molecular basis of tooth eruption	SI	10.1111/j.1601-6343.2009.01439.x	10.1111/j.1601-6343.2009.01439.x	x		x		2	x	2
Cellular and Molecular Determinants of Tooth Eruption	SI			x				1		5
Cellular, molecular, and genetic determinants of tooth eruption	SI	10.1177/154411130201300403	10.1177/154411130201300403	x		x		2	x	2
Chemical Bases of Tooth Formation and Eruption	SI			x				1		1
Cleidocranial dysplasia: oral features and genetic analysis of 11 patients	SI	10.1111/j.1601-0825.2011.01862.x	10.1111/j.1601-0825.2011.01862.x	x		x	x	3	x	3
Clinical and genetic characteristics of 2 cases with infantile GM1 gangliosidosis	SI	10.3760/cma.j.cn101070-20200630-01089	10.3760/cma.j.cn101070-20200630-01089			x		1		1
Clinical and Genetic Characteristics of Hypophosphatasia in Chinese Adults	SI	10.3390/genes14040922	10.3390/genes14040922			x		1		1
Clinical presentation and molecular genetic analysis of a Sudanese family with a novel mutation in the CYP2R1 gene	SI	10.1016/j.gene.2022.146809	10.1016/j.gene.2022.146809			x		1		1
Common dental features and craniofacial development of patients with Ter Haar syndrome	SI	10.1007/s40368-013-0092-x	10.1007/s40368-013-0092-x	x		x	x	3	x	3
Comprehensive gene expression analysis in human periodontal ligaments of the mandibular third molars performing vertical movement and the maxillary second premolars with occlusal contact	SI	10.1111/j.1601-6343.2008.00397.x	10.1111/j.1601-6343.2008.00397.x	x		x		2	x	2
Congenital tooth anomalies and malocclusions: a genetic link?	SI	10.1093/ejo/23.2.145	10.1093/ejo/23.2.145	x		x	x	3	x	3
Cranial suture biology and dental development: genetic and clinical perspectives	SI	10.1111/j.1600-0714.2007.00553.x	10.1111/j.1600-0714.2007.00553.x	x		x		2	x	2
Craniofacial and Dental Anomalies of a Patient Carrying Two MicroRNA Variants: A Proof-Of-Concept Case Report	SI	10.1002/ccr3.70137	10.1002/ccr3.70137	x				1		1
Dental diagnostic problems of potential genetic significance: The dental practitioner as geneticist in the developmental disabilities clinic	SI					x		1		1
Dental management of a patient with 22q11.2 deletion syndrome (22q11.2DS).	SI	10.1136/bcr-2018-225765	10.1136/bcr-2018-225765	x		x		2	x	2
Differential diagnosis of primary failure of eruption (PFE) with and without evidence of pathogenic mutations in the PTHR1 gene	SI	10.1007/s00056-014-0215-y	10.1007/s00056-014-0215-y	x			x	2	x	2
Do pathologies associated with impacted lower third molars justify prophylactic removal? A critical review of the literature.	SI	10.1016/j.tripleo.2005.08.015	10.1016/j.tripleo.2005.08.015				x	1		1
Effects of mechanical stress on the mRNA expression of S100A4 and cytoskeletal components by periodontal ligament cells	SI					x		1		1
Effects of PTHrP on tooth eruption	SI			x				1		1
Epidemiology of Hoffmeister's "Genetically determined predisposition to disturbed development of the dentition" in patients with cleft lip and palate	SI	10.1597/04-156.1	10.1597/04-156.1	x				1		1
Epigenetic markers of tooth eruption - DNA methylation and histone acetylation	SI	10.1111/eos.13005	10.1111/eos.13005	x		x		2	x	2
Establishing the diagnostic criteria for eruption disorders based on genetic and clinical data	SI	10.1016/j.ajodo.2013.03.015	10.1016/j.ajodo.2013.03.015	x		x	x	3	x	3
Etiological Mechanisms and Genetic/Biological Modulation Related to PTH1R in Primary Failure of Tooth Eruption	SI	10.1007/s00223-024-01227-y	10.1007/s00223-024-01227-y	x		x	x	3	x	3
Etiology of maxillary canine impaction: A review	SI	10.1016/j.ajodo.2015.06.013	10.1016/j.ajodo.2015.06.013	x		x	x	3	x	3
Exome Resequencing Combined With Linkage Analysis Identifies Novel PTH1R Variants in Primary Failure of Tooth Eruption in Japanese	SI	10.1002/jbmr.385	10.1002/jbmr.385	x		x		2	x	2
Expanding genotypic and phenotypic spectrums of LTBP3 variants in dental anomalies and short stature syndrome	si	10.1111/cge.14134	10.1111/cge.14134	x		x		2	x	2
Expanding the spectrum of PTH1R mutations in patients with primary failure of tooth eruption	si	10.1007/s00784-013-1014-3	10.1007/s00784-013-1014-3	x		x		2	x	2
Familial multiple impacted supernumerary teeth: Case report	SI	10.1177/03000605251339146	10.1177/03000605251339146	x				1		1
Familial nonsyndromal multiple supernumerary teeth: a case report.	SI	10.12968/denu.2009.36.4.230	10.12968/denu.2009.36.4.230			x		1		1
Familial occurrence of nonsyndromal multiple supernumerary teeth	SI	10.2319/080505-266	10.2319/080505-266	x				1		1
Familial occurrence of nonsyndromal multiple supernumerary teeth. A rare condition.	SI	10.1043/0003-3219(2006)076[0891:FOONMS]2.0.CO;2	10.1043/0003-3219(2006)076[0891:foonms]2.0.co;2				x	1		1
Four impacted permanent canines: an unusual case.	SI	10.1043/0003-3219(2000)070<0484:FIPCAU>2.0.CO;2	10.1043/0003-3219(2000)070<0484:fipcau>2.0.co;2				x	1		1
Functional Analysis of PTH1R Variants Found in Primary Failure of Eruption	SI	10.1177/0022034520901731	10.1177/0022034520901731	x		x		2	x	2
Gardner's syndrome: a clinical and genetic study of a family	SI	10.1016/j.oooo.2011.10.020	10.1016/j.oooo.2011.10.020	x		x	x	3	x	3
Gene expression profiles in dental follicles from patients with impacted canines	SI	10.1007/s10266-018-0342-9	10.1007/s10266-018-0342-9	x		x	x	3	x	3
Genetic analysis of dental traits in 82 pairs of female-female twins.	SI					x		1		1
Genetic analysis of familial non-syndromic primary failure of eruption	SI	10.1111/j.1601-6343.2009.01440.x	10.1111/j.1601-6343.2009.01440.x	x		x		2	x	2
Genetic analysis of tooth development and eruption in 82 pairs of female-female twins	SI					x		1		1
Genetic and environmental determinants of primary tooth eruption	SI			x				1		1
Genetic Aspects of Tooth Eruption: A Systematic Review	SI			x		x		2	x	2
Genetic determinants and dynamics of permanent teeth emergence in Northwest Indian twins: A chronogenetic study	SI	10.1016/j.jchb.2014.05.006	10.1016/j.jchb.2014.05.006	x		x		2	x	2
Genetic disorders of tooth development and dentition	SI	10.1007/s11825-007-0050-2	10.1007/s11825-007-0050-2			x		1		1
Genetic Modeling of Primary Tooth Emergence: A Study of Australian Twins	SI	10.1375/twin.13.6.573	10.1375/twin.13.6.573	x		x		2	x	2
Genetic Pattern, Orthodontic and Surgical Management of Multiple Supplementary Impacted Teeth in a Rare, Cleidocranial Dysplasia Patient: A Case Report	SI	10.3390/medicina57121350	10.3390/medicina57121350	x		x	x	3	x	3
Genetic, Nutritional, and Maturational Correlates of Dental Development	SI	10.1177/00220345650440011901	10.1177/00220345650440011901			x		1		1
Genome-Wide Association Study Identifies Four Loci Associated with Eruption of Permanent Teeth	SI	10.1371/journal.pgen.1002275	10.1371/journal.pgen.1002275	x		x		2	x	2
Genotype-phenotype analysis of selective failure of tooth eruption-A systematic review	SI	10.1111/cge.14400	10.1111/cge.14400	x		x	x	3	x	3
Genotyping analysis of the Pax9Gene in patients with maxillary canine impaction.	SI	10.12688/f1000research.17147.1	10.12688/f1000research.17147.1		x	x	x	3	x	3
Heterozygous FGFR1 mutation may be responsible for an incomplete form of osteoglophonic dysplasia, characterized only by radiolucent bone lesions and teeth retentions	SI	10.1016/j.ejmg.2019.103729	10.1016/j.ejmg.2019.103729	x		x		2	x	2
Hypodontia, impacted permanent teeth, spinal defects, and cardiomegaly in a previously diagnosed case of the Yunis-Varon syndrome	SI	10.1016/0030-4220(92)90324-J	10.1016/0030-4220(92)90324-j			x		1		1
Hypohidrotic ectodermal dysplasia with bilateral impacted teeth at the coronoid process: A case rehabilitated with mini dental implants	SI	10.1016/j.tripleo.2004.12.014	10.1016/j.tripleo.2004.12.014	x			x	2	x	2
Hypohidrotic ectodermal dysplasia: Dental, clinical, genetic and dermatoglyphic findings of three cases	SI	10.17796/jcpd.26.1.g156r02u66w30729	10.17796/jcpd.26.1.g156r02u66w30729			x		1		1
Identical unerupted maxillary incisors in monozygotic twins	SI	10.1016/j.ajodo.2008.08.043	10.1016/j.ajodo.2008.08.043	x		x	x	3	x	3
Identification of a novel PTH1R variant in a family with primary failure of eruption	SI	10.1186/s12903-023-03226-1	10.1186/s12903-023-03226-1	x		x		2	x	2
Identification of Six Novel PTH1R Mutations in Families with a History of Primary Failure of Tooth Eruption	SI	10.1371/journal.pone.0074601	10.1371/journal.pone.0074601	x		x	x	3	x	3
Impact of FokI (rs2228570) and BglI (rs739837) polymorphisms in VDRgene on permanent tooth eruption: A cross-sectional study.	SI	10.1016/j.jobcr.2024.09.012	10.1016/j.jobcr.2024.09.012	x		x		2	x	2
In silico and functional evaluation of PTH1R mutations found in patients with primary failure of eruption (PFE).	SI	10.1111/ocr.12160	10.1111/ocr.12160				x	1		1
Inactivation of IL11 Signaling Causes Craniosynostosis, Delayed Tooth Eruption, and Supernumerary Teeth	SI	10.1016/j.ajhg.2011.05.024	10.1016/j.ajhg.2011.05.024	x		x		2	x	2
Incidence and effects of genetic factors on canine impaction	SI	10.1016/j.ajodo.2011.07.007	10.1016/j.ajodo.2011.07.007	x		x		2	x	2
Incidence and effects of genetic factors on canine impaction in an isolated Jewish population	SI	10.1016/j.ajodo.2010.06.023	10.1016/j.ajodo.2010.06.023	x			x	2	x	2
Infraocclusion of primary molars in monozygotic twins: Report of two cases	SI	10.1111/j.1365-263x.1997.tb00269.x	10.1111/j.1365-263x.1997.tb00269.x			x		1		1
Integration of multimodal data in the developing tooth reveals candidate regulatory loci driving human odontogenic phenotypes	SI	10.3389/fdmed.2022.1009264	10.3389/fdmed.2022.1009264	x		x		2	x	2
Investigation of the expression level of long non-coding RNAs in dental follicles of impacted mandibular third molars	SI	10.1007/s00784-021-04259-y	10.1007/s00784-021-04259-y		x	x	x	3	x	3
Klf10 regulates odontoblast differentiation and mineralization via promoting expression of dentin matrix protein 1 and dentin sialophosphoprotein genes	SI	10.1007/s00441-015-2260-2	10.1007/s00441-015-2260-2			x		1		1
KMT2C, a histone methyltransferase, is mutated in a family segregating non-syndromic primary failure of tooth eruption	SI	10.1038/s41598-019-52935-7	10.1038/s41598-019-52935-7	x		x	x	3	x	3
Main genetic entities associated with supernumerary teeth	SI	10.5546/aap.2018.eng.437	10.5546/aap.2018.eng.437	x		x	x	3	x	3
Mandibular second molar impaction. Part 1: Genetic traits and characteristics	SI	10.1016/j.ajodo.2009.08.034	10.1016/j.ajodo.2009.08.034	x		x	x	3	x	3
Maxillary canine displacement and genetically determined predisposition to disturbed development of the dentition.	SI			x				1		1
Maxillary canine transpositions in two brothers and one sister: associated dental anomalies and genetic basis.	SI			x		x		2	x	2
Maxillary canine-first premolar transposition, associated dental anomalies and genetic basis.	SI					x		1		1
MSX1 is differentially expressed in the deepest impacted maxillary third molars	SI	10.1016/j.bjoms.2020.04.006	10.1016/j.bjoms.2020.04.006	x		x		2	x	2
Multiple dental retention. One familial case	SI					x		1		1
Multiple hyperdontia: Report of an unusual case	SI	10.1016/j.ajodo.2010.02.038	10.1016/j.ajodo.2010.02.038	x		x	x	3	x	3
New Insight into the genotype-phenotype correlation of PTH1R variants and primary failure of tooth eruption on an Italian Cohort	SI	10.1038/s41431-024-01691-y	10.1038/s41431-024-01691-y	x		x	x	3	x	3
Non-coding RNAs transcribed from ultra-conserved regions (T-UCRs) are differentially expressed in dental follicle tissues of impacted mandibular third molars	SI	10.1016/j.jormas.2022.04.015	10.1016/j.jormas.2022.04.015		x	x	x	3	x	3
Non-syndromal multiple supernumerary and permanent impacted teeth in mother and her one child	SI	10.1136/bcr-2020-236395	10.1136/bcr-2020-236395	x		x	x	3	x	3
Non-syndromic multiple supernumerary teeth in a family unit with a normal karyotype: case report.	SI	10.7150/ijms.7.378	10.7150/ijms.7.378				x	1		1
Oral manifestations in 22q11 deletion syndrome.	SI	10.1046/j.0960-7439	10.1046/j.0960-7439	x				1		1
Oral manifestations of systemic genetic diseases	SI					x		1		1
Oral Manifestations of Wolf-Hirschhorn Syndrome: Genotype-Phenotype Correlation Analysis	SI	10.3390/jcm9113556	10.3390/jcm9113556	x		x		2	x	2
Orthodontic Management of Severe Hypodontia and Impacted Maxillary Second Molars in a Patient with Sotos Syndrome	SI	10.1177/10556656231201834	10.1177/10556656231201834	x		x	x	3	x	3
Orthodontic, genetic, and periodontal considerations in the treatment of impacted maxillary central incisors: A study of twins	SI	10.1016/S0889-5406(00)70250-2	10.1016/s0889-5406(00)70250-2	x		x	x	3	x	3
Osteoglophonic dysplasia: dental and orthodontic implications.	SI	10.1111/j.1601-6343.2006.00369.x	10.1111/j.1601-6343.2006.00369.x	x		x	x	3	x	3
Palatal displacement of canine is genetic and related to congenital absence of teeth	SI	10.1177/00220345960750100601	10.1177/00220345960750100601			x		1		1
Palatally displaced canine anomaly in monozygotic twins.	SI	10.1043/0003-3219(2003)073<0466:PDCAIM>2.0.CO;2	10.1043/0003-3219(2003)073<0466:pdcaim>2.0.co;2				x	1		1
Phenotypes, Genotypes, and Treatment Options of Primary Failure of Eruption: A Narrative Review	SI	10.3390/oral2040028	10.3390/oral2040028	x		x		2	x	2
Primary Failure Eruption: Genetic Investigation, Diagnosis and Treatment: A Systematic Review	SI	10.3390/children10111781	10.3390/children10111781	x		x		2	x	2
Primary Failure of Eruption (PFE) - Clinical and Molecular Genetics Analysis	SI	10.1007/s00056-010-0908-9	10.1007/s00056-010-0908-9	x		x	x	3	x	3
Primary failure of eruption and PTH1R: The importance of a genetic diagnosis for orthodontic treatment planning	SI	10.1016/j.ajodo.2009.10.019	10.1016/j.ajodo.2009.10.019	x				1		1
Primary failure of eruption in the permanent dentition of siblings.	SI			x				1		1
Primary failure of eruption: Clinical and genetic findings in the mixed dentition	SI	10.2319/062717-430.1	10.2319/062717-430.1	x		x	x	3	x	3
Retrospective analysis of impacted first and second permanent molars in the Turkish population: a multicenter study.	SI	10.4317/medoral.17094	10.4317/medoral.17094				x	1		1
Role of polymorphisms of MSX1 and PAX9 genes in palatal impaction of maxillary canines	SI	10.1177/1465312518820537	10.1177/1465312518820537	x		x	x	3	x	3
Similar locations of impacted and supernumerary teeth in monozygotic twins: A report of 2 cases	SI	10.1067/mod.2001.111225	10.1067/mod.2001.111225	x		x	x	3	x	3
Similarly impacted second and third maxillary and mandibular molars in a pair of monozygotic twins	SI	10.1259/dmfr.19.3.2088786	10.1259/dmfr.19.3.2088786			x		1		1
Studies on the heredity of tooth malpositions	SI					x		1		1
Supernumerary Impacted Teeth in a Patient With SOX2 Anophthalmia Syndrome	SI	10.1002/ajmg.a.33556	10.1002/ajmg.a.33556	x			x	2	x	2
Syndromic and Non-Syndromic Primary Failure of Tooth Eruption: A Genetic Overview	SI	10.3390/genes16020147	10.3390/genes16020147	x		x		2	x	2
The etiology of eruption disorders - further evidence of a 'genetic paradigm'	SI			x				1		1
The genetic aetiology of ectopic maxillary canine teeth	SI			x				1		1
The genetic basis of tooth impaction: a systematic review	SI	10.1007/s00784-025-06520-0	10.1007/s00784-025-06520-0	x		x	x	3	x	3
The palatally displaced canine as a dental anomaly of genetic origin.	SI					x		1		1
The role of Cone beam CT in the evaluation and management of a family with Gardner's syndrome		10.1016/j.jcms.2009.06.007	10.1016/j.jcms.2009.06.007	x			x	2	x	2
The sequential hypothesis of impaction of maxillary canine - A hypothesis based on clinical and radiographic findings	SI	10.1016/j.jcms.2012.02.004	10.1016/j.jcms.2012.02.004	x		x	x	3	x	3
Tooth eruption: altered gene expression in the dental follicle of patients with cleidocranial dysplasia	SI	10.1111/ocr.12000	10.1111/ocr.12000	x		x		2	x	2
Transcriptome Sequencing of Gingival Tissues from Impacted Third Molars Patients Reveals the Alterations of Gene Expression	SI	10.2174/0113862073256803231114095626	10.2174/0113862073256803231114095626	x		x	x	3	x	3
Transposition of teeth and genetic etiology	SI					x		1		1
Treatment and genetic analysis of multiple supernumerary and impacted teeth in an adolescent patient	SI	10.1186/s12903-024-04573-3	10.1186/s12903-024-04573-3	x		x	x	3	x	3
Triplets with bilateral palatally displaced canines in association with third molar agenesis: an example of biologically related dental anomaly patterns?	SI	10.1179/1465312513Z.00000000081	10.1179/1465312513z.00000000081	x		x	x	3	x	3
Twenty-year follow-up of a familial case of PTH1R-associated primary failure of tooth eruption	SI	10.1016/j.ajodo.2016.09.012	10.1016/j.ajodo.2016.09.012	x		x		2	x	2
What factors are associated with impacted canines in cleft patients?	SI	10.1016/j.joms.2014.05.030	10.1016/j.joms.2014.05.030				x	1		1
Whole exome sequencing in an Italian family with isolated maxillary canine agenesis and canine eruption anomalies	SI	10.1016/j.archoralbio.2018.04.011	10.1016/j.archoralbio.2018.04.011	x		x		2	x	2
Wolf-hirschhorn syndrome: Clinical and genetic study of 7 new cases, and mini review	SI	10.3390/children8090751	10.3390/children8090751			x		1		1

## Sheet: Hoja2
Título	Elegido (Sí/No)	Justificación (si Sí)	Motivo descarte (si No)	Gen(s) o vía molecular	Tipo de impactación	Sindrómico / No sindrómico	Nivel de Evidencia (estimado)	RESUMEN	ACCESO TEXTO COMPLETO (SI/NO)	MOTIVO DE EXCLUSIÓN	Abstract Note
Tooth eruption disorders associated with systemic and genetic diseases: clinical guide	Sí	Título menciona genética, mutación, variante, familia, gemelos o síndromes con afectación dental.			Eruption / impaction related	Unclear	Medium			No menciona analisis genetico en el resumen	1
Cleidocranial Dysostosis in a Family	Sí	Título menciona genética, mutación, variante, familia, gemelos o síndromes con afectación dental.			Eruption / impaction related	Syndromic	Medium			14
Manejo odontológico y manifestaciones orales en un niño con síndrome de Robinow: reporte de caso	No		Título no presenta palabras clave genéticas ni referencias familiares/moleculares; parece centrado en manejo clínico, diagnóstico por imagen, o no menciona relación genética explícita.			Unclear	Low			Wrong outcome. Retraso eruptivo, no inclusion
Tooth Eruption Disorders from Delayed Eruption to Ectopic Eruption Management	No		Título no presenta palabras clave genéticas ni referencias familiares/moleculares; parece centrado en manejo clínico, diagnóstico por imagen, o no menciona relación genética explícita.			Unclear	Low				2
Ectopic Tooth Eruption – Integrative Literature Review	No		Título no presenta palabras clave genéticas ni referencias familiares/moleculares; parece centrado en manejo clínico, diagnóstico por imagen, o no menciona relación genética explícita.			Unclear	Low			Wron outcome	3
2 cases of impacted maxillary left central incisor as appeared in siblings in identical location	No		Título no presenta palabras clave genéticas ni referencias familiares/moleculares; parece centrado en manejo clínico, diagnóstico por imagen, o no menciona relación genética explícita. Contiene 'impacted' pero sin vínculo genético explícito.			Unclear	Low			Fuera del rango de años
3D Analysis of maxillary incisor root inclinations in cases of unilateral maxillary canine impaction.	No		Título no presenta palabras clave genéticas ni referencias familiares/moleculares; parece centrado en manejo clínico, diagnóstico por imagen, o no menciona relación genética explícita. Contiene 'impacted' pero sin vínculo genético explícito.			Unclear	Low			Solo patología local, no análisis genetico	4
[Clinical and image features, and identification of pathogenic gene mutation of two cleidocranial dysplasia families].	Sí	Título menciona genética, mutación, variante, familia, gemelos o síndromes con afectación dental.			Eruption / impaction related	Syndromic	High			Eliminado por retraso eruptivo, no inclusion
[Dentomaxillary and -facial problems in cleidocranial dysplasia].	Sí	Título menciona genética, mutación, variante, familia, gemelos o síndromes con afectación dental.			Eruption / impaction related	Syndromic	Medium		No lo encuentro		5
[Familial adenomatous polyposis or Gardner syndrome--review of the literature and presentation of 2 clinical cases].	Sí	Título menciona genética, mutación, variante, familia, gemelos o síndromes con afectación dental.			Eruption / impaction related	Syndromic	Medium	Por titulo		wrong outcome
[Genetics and tooth eruption disorders: a future exploration].	Sí	Título menciona genética, mutación, variante, familia, gemelos o síndromes con afectación dental.			Eruption / impaction related	Unclear	Medium		Solicitado a la US		6
[Helsmoortel-Van der Aa syndrome due to hotspot mutation of ADNP gene and a literature review].	Sí	Título menciona genética, mutación, variante, familia, gemelos o síndromes con afectación dental.		ADNP	Eruption / impaction related	Syndromic	Medium			wrong outcome
[Innovations in diagnosis and treatment about a case of primary failure eruption linked to a PTHR1 gene mutation].	Sí	Título menciona genética, mutación, variante, familia, gemelos o síndromes con afectación dental.			Primary failure of eruption (PFE)	Non-syndromic	Medium			Analiza el fallo primario de la erupción
[Oral and maxillofacial manifestations of familial adenomatosis polyposis. Gardner's syndrome].	Sí	Título menciona genética, mutación, variante, familia, gemelos o síndromes con afectación dental.			Eruption / impaction related	Syndromic	Medium			wrong outcome
[Pierre Marie-Sainton cleidocranial dysplasia].	Sí	Título menciona genética, mutación, variante, familia, gemelos o síndromes con afectación dental.			Eruption / impaction related	Syndromic	Medium		Scopus	General
[Primary failure of eruption (PFE). Clinical and molecular genetics analysis].	Sí	Título menciona genética, mutación, variante, familia, gemelos o síndromes con afectación dental.			Primary failure of eruption (PFE)	Non-syndromic	Medium				7
A 13-year-old caucasian boy with cleidocranial dysplasia: A case report	Sí	Título menciona genética, mutación, variante, familia, gemelos o síndromes con afectación dental.			Eruption / impaction related	Syndromic	Medium			wrong outcome
A 24.2-MB DELETION OF 4q12→q21.21 CHARACTERIZED BY ARRAY CGH IN A 13 1/2-YEAR-OLD GIRL WITH SHORT STATURE, MENTAL RETARDATION, DEVELOPMENTAL DELAY, HYPEROPIA, EXOTROPIA, ENAMEL DEFECTS, DELAYED TOOTH ERUPTION AND DELAYED PUBERTY	No		Título no presenta palabras clave genéticas ni referencias familiares/moleculares; parece centrado en manejo clínico, diagnóstico por imagen, o no menciona relación genética explícita.			Unclear	Low		Retraso en la erupcion dental
A genetic analysis of the normal body‑height growth and dental development in man	Sí	Título menciona genética, mutación, variante, familia, gemelos o síndromes con afectación dental.			Eruption / impaction related	Unclear	High			Fuera del rango de años
A new phenotypic variant in cleidocranial dysplasia (CCD) associated with mutation c.391C>T of the RUNX2 gene	Sí	Título menciona genética, mutación, variante, familia, gemelos o síndromes con afectación dental.		RUNX2	Eruption / impaction related	Syndromic	Medium	No tiene impactaciones		No analiza las impactaciones
A novel Alu-mediated microdeletion in the RUNX2 gene in a Chinese patient with cleidocranial dysplasia	Sí	Título menciona genética, mutación, variante, familia, gemelos o síndromes con afectación dental.		RUNX2	Eruption / impaction related	Syndromic	High			1
A Novel CREBBP in-Frame Deletion Variant in a Chinese Girl with Atypical Rubinstein–Taybi Syndrome Phenotypes	Sí	Título menciona genética, mutación, variante, familia, gemelos o síndromes con afectación dental.		CREBBP	Eruption / impaction related	Syndromic	High			13
A novel dominant-negative FGFR1 variant causes Hartsfield syndrome by deregulating RAS/ERK1/2 pathway	Sí	Título menciona genética, mutación, variante, familia, gemelos o síndromes con afectación dental.		FGFR1	Eruption / impaction related	Syndromic	High
A novel homozygous PTH1R variant identified through whole-exome sequencing further expands the clinical spectrum of primary failure of tooth eruption in a consanguineous Saudi family	Sí	Título menciona genética, mutación, variante, familia, gemelos o síndromes con afectación dental.		PTH1R	Primary failure of eruption (PFE)	Non-syndromic	High
A Novel lncRNA Mediates the Delayed Tooth Eruption of Cleidocranial Dysplasia	Sí	Título menciona genética, mutación, variante, familia, gemelos o síndromes con afectación dental.			Eruption / impaction related	Syndromic	High			El estudio ecxperimental es en ratones. studia el gen RUNX2, y ven que la impactacion dental es por causa local al eliminar el hueso sobre los dientes en 10 pacientes.
A novel mutation in the C-terminal region of RUNX2/CBFA1 distal to the DNA-binding runt domain in a Japanese patient with cleidocranial dysplasia	Sí	Título menciona genética, mutación, variante, familia, gemelos o síndromes con afectación dental.		RUNX2	Eruption / impaction related	Syndromic	High			Wrong outcome, analiza los dientes supernumerarios
A novel mutation in the proteolytic domain of LONP1 causes atypical CODAS syndrome	Sí	Título menciona genética, mutación, variante, familia, gemelos o síndromes con afectación dental.		LONP1	Eruption / impaction related	Syndromic	High			retraso de la erupcion dental, no inclusiones
A novel nonsense PTH1R variant shows incomplete penetrance of primary failure of eruption: a case report.	Sí	Título menciona genética, mutación, variante, familia, gemelos o síndromes con afectación dental.		PTH1R	Primary failure of eruption (PFE)	Non-syndromic	High			Fallo primario de la erupcion
A Novel Pathogenic TSPEAR Variant in a Family with Clinical Variability: Definition of Dental Anomalies and Review of the Literature	Sí	Título menciona genética, mutación, variante, familia, gemelos o síndromes con afectación dental.		TSPEAR	Eruption / impaction related	Unclear	High
A novel PTH1R mutation causes primary failure of eruption via the cAMP-PI3K/AKT pathway	Sí	Título menciona genética, mutación, variante, familia, gemelos o síndromes con afectación dental.		PTH1R	Primary failure of eruption (PFE)	Non-syndromic	High			Fallo primario de la erupcion
A novel PTHR-1 gene mutation in a context of familial primary failure of eruption: Case report and literature review	Sí	Título menciona genética, mutación, variante, familia, gemelos o síndromes con afectación dental.			Primary failure of eruption (PFE)	Non-syndromic	High
A novel RUNX2 mutation (T420I) in Chinese patients with cleidocranial dysplasia	Sí	Título menciona genética, mutación, variante, familia, gemelos o síndromes con afectación dental.		RUNX2	Eruption / impaction related	Syndromic	High			12
A Novel RUNX2 Mutation in a Korean Family with Cleidocranial Dysplasia	Sí	Título menciona genética, mutación, variante, familia, gemelos o síndromes con afectación dental.		RUNX2	Eruption / impaction related	Syndromic	High	Análisis genético		11
A rare case of hereditary multiple impacted normal and supernumerary teeth	Sí	Título menciona genética, mutación, variante, familia, gemelos o síndromes con afectación dental.			Supernumerary / impaction	Possibly non-syndromic	Medium
A targeted next-generation sequencing assay for the molecular diagnosis of genetic disorders with orodental involvement	Sí	Título menciona genética, mutación, variante, familia, gemelos o síndromes con afectación dental.			Eruption / impaction related	Unclear	High	Análisis intraoral		20
Abnormal eruption of teeth in relation to FGFR1 heterozygote mutation: a rare case of osteoglophonic dysplasia with 4-year follow-up	Sí	Título menciona genética, mutación, variante, familia, gemelos o síndromes con afectación dental.		FGFR1	Eruption / impaction related	Syndromic	Medium			2
Absence of functional type 1 parathyroid hormone (PTH)/PTH-related protein receptors in humans is associated with abnormal breast development and tooth impaction.	No		Título no presenta palabras clave genéticas ni referencias familiares/moleculares; parece centrado en manejo clínico, diagnóstico por imagen, o no menciona relación genética explícita. Contiene 'impacted' pero sin vínculo genético explícito.			Unclear	Low	En animales
Anomalies of teeth, face and head - the genetic basis and recent research	Sí	Título menciona genética, mutación, variante, familia, gemelos o síndromes con afectación dental.			Eruption / impaction related	Unclear	Medium			Fallo primario de la erupcion
Anomalous dental development with medical and genetic implications.	Sí	Título menciona genética, mutación, variante, familia, gemelos o síndromes con afectación dental.			Eruption / impaction related	Unclear	Medium			Fuera del rango de años
Association Between Genetic Polymorphisms in Metaloproteinases of the Matrix and Delayed Tooth Emergence: A Cross-sectional Study	Sí	Título menciona genética, mutación, variante, familia, gemelos o síndromes con afectación dental.			Eruption / impaction related	Unclear	Medium			Retraso en la erupcion
Association between rankl [RS9594759] and IL10 [RS1800896] Genes polymorphism and deciduous tooth eruption terms in Ukrainians born macrosomic.	Sí	Título menciona genética, mutación, variante, familia, gemelos o síndromes con afectación dental.			Eruption / impaction related	Unclear	Medium
Association of Polymorphic and Haplotype Variants of the MSX1 Gene and the Impacted Teeth Phenomenon	Sí	Título menciona genética, mutación, variante, familia, gemelos o síndromes con afectación dental.		MSX1	Eruption / impaction related	Possibly non-syndromic	Medium
Case Report: Inactivating PTH/PTHrP Signaling Disorder Type 1 Presenting With PTH Resistance	No		Título no presenta palabras clave genéticas ni referencias familiares/moleculares; parece centrado en manejo clínico, diagnóstico por imagen, o no menciona relación genética explícita.			Unclear	Low
Case series: conditions inhibiting eruption of permanent first molars.	No		Título no presenta palabras clave genéticas ni referencias familiares/moleculares; parece centrado en manejo clínico, diagnóstico por imagen, o no menciona relación genética explícita.			Unclear	Low				8
Cellular and molecular basis of tooth eruption	No		Título no presenta palabras clave genéticas ni referencias familiares/moleculares; parece centrado en manejo clínico, diagnóstico por imagen, o no menciona relación genética explícita.			Unclear	Low				9
Cellular and Molecular Determinants of Tooth Eruption	No		Título no presenta palabras clave genéticas ni referencias familiares/moleculares; parece centrado en manejo clínico, diagnóstico por imagen, o no menciona relación genética explícita.			Unclear	Low				10
Cellular, molecular, and genetic determinants of tooth eruption	Sí	Título menciona genética, mutación, variante, familia, gemelos o síndromes con afectación dental.			Eruption / impaction related	Unclear	Medium				11
Chemical Bases of Tooth Formation and Eruption	No		Título no presenta palabras clave genéticas ni referencias familiares/moleculares; parece centrado en manejo clínico, diagnóstico por imagen, o no menciona relación genética explícita.			Unclear	Low			Analiza la erupcion dental
Cleidocranial dysplasia: oral features and genetic analysis of 11 patients	Sí	Título menciona genética, mutación, variante, familia, gemelos o síndromes con afectación dental.			Eruption / impaction related	Syndromic	High			10
Clinical and genetic characteristics of 2 cases with infantile GM1 gangliosidosis	Sí	Título menciona genética, mutación, variante, familia, gemelos o síndromes con afectación dental.			Eruption / impaction related	Unclear	Medium			9
Clinical and Genetic Characteristics of Hypophosphatasia in Chinese Adults	Sí	Título menciona genética, mutación, variante, familia, gemelos o síndromes con afectación dental.			Eruption / impaction related	Unclear	Medium			8
Clinical presentation and molecular genetic analysis of a Sudanese family with a novel mutation in the CYP2R1 gene	Sí	Título menciona genética, mutación, variante, familia, gemelos o síndromes con afectación dental.		CYP2R1	Eruption / impaction related	Unclear	High
Common dental features and craniofacial development of patients with Ter Haar syndrome	Sí	Título menciona genética, mutación, variante, familia, gemelos o síndromes con afectación dental.			Eruption / impaction related	Syndromic	Medium				12
Comprehensive gene expression analysis in human periodontal ligaments of the mandibular third molars performing vertical movement and the maxillary second premolars with occlusal contact	Sí	Título menciona genética, mutación, variante, familia, gemelos o síndromes con afectación dental.			Third molar impaction	Unclear	High
Congenital tooth anomalies and malocclusions: a genetic link?	Sí	Título menciona genética, mutación, variante, familia, gemelos o síndromes con afectación dental.			Eruption / impaction related	Unclear	Medium
Cranial suture biology and dental development: genetic and clinical perspectives	Sí	Título menciona genética, mutación, variante, familia, gemelos o síndromes con afectación dental.			Eruption / impaction related	Unclear	Medium
Craniofacial and Dental Anomalies of a Patient Carrying Two MicroRNA Variants: A Proof-Of-Concept Case Report	Sí	Título menciona genética, mutación, variante, familia, gemelos o síndromes con afectación dental.			Eruption / impaction related	Unclear	Medium
Dental diagnostic problems of potential genetic significance: The dental practitioner as geneticist in the developmental disabilities clinic	Sí	Título menciona genética, mutación, variante, familia, gemelos o síndromes con afectación dental.			Eruption / impaction related	Unclear	Medium
Dental management of a patient with 22q11.2 deletion syndrome (22q11.2DS).	Sí	Título menciona genética, mutación, variante, familia, gemelos o síndromes con afectación dental.			Eruption / impaction related	Syndromic	Medium
Differential diagnosis of primary failure of eruption (PFE) with and without evidence of pathogenic mutations in the PTHR1 gene	Sí	Título menciona genética, mutación, variante, familia, gemelos o síndromes con afectación dental.			Primary failure of eruption (PFE)	Non-syndromic	Medium			Fallo primario de la erupción
Do pathologies associated with impacted lower third molars justify prophylactic removal? A critical review of the literature.	No		Título no presenta palabras clave genéticas ni referencias familiares/moleculares; parece centrado en manejo clínico, diagnóstico por imagen, o no menciona relación genética explícita. Contiene 'impacted' pero sin vínculo genético explícito.			Unclear	Low				13
Effects of mechanical stress on the mRNA expression of S100A4 and cytoskeletal components by periodontal ligament cells	No		Título no presenta palabras clave genéticas ni referencias familiares/moleculares; parece centrado en manejo clínico, diagnóstico por imagen, o no menciona relación genética explícita.			Unclear	Low
Effects of PTHrP on tooth eruption	No		Título no presenta palabras clave genéticas ni referencias familiares/moleculares; parece centrado en manejo clínico, diagnóstico por imagen, o no menciona relación genética explícita.			Unclear	Low
Epidemiology of Hoffmeister's "Genetically determined predisposition to disturbed development of the dentition" in patients with cleft lip and palate	Sí	Título menciona genética, mutación, variante, familia, gemelos o síndromes con afectación dental.			Eruption / impaction related	Unclear	Medium
Epigenetic markers of tooth eruption - DNA methylation and histone acetylation	Sí	Título menciona genética, mutación, variante, familia, gemelos o síndromes con afectación dental.			Eruption / impaction related	Unclear	Medium			Descartado por ectopia, no buen material y meotdo	1
Establishing the diagnostic criteria for eruption disorders based on genetic and clinical data	Sí	Título menciona genética, mutación, variante, familia, gemelos o síndromes con afectación dental.			Eruption / impaction related	Unclear	Medium			Fallo primario de la erupcion, no inclusiones
Etiological Mechanisms and Genetic/Biological Modulation Related to PTH1R in Primary Failure of Tooth Eruption	Sí	Título menciona genética, mutación, variante, familia, gemelos o síndromes con afectación dental.		PTH1R	Primary failure of eruption (PFE)	Non-syndromic	Medium
Etiology of maxillary canine impaction: A review	No		Título no presenta palabras clave genéticas ni referencias familiares/moleculares; parece centrado en manejo clínico, diagnóstico por imagen, o no menciona relación genética explícita. Contiene 'impacted' pero sin vínculo genético explícito.			Unclear	Low			3
Exome Resequencing Combined With Linkage Analysis Identifies Novel PTH1R Variants in Primary Failure of Tooth Eruption in Japanese	Sí	Título menciona genética, mutación, variante, familia, gemelos o síndromes con afectación dental.		PTH1R	Primary failure of eruption (PFE)	Non-syndromic	High
Expanding genotypic and phenotypic spectrums of LTBP3 variants in dental anomalies and short stature syndrome	Sí	Título menciona genética, mutación, variante, familia, gemelos o síndromes con afectación dental.		LTBP3	Eruption / impaction related	Syndromic	Medium			Habla de que hay dientees incluidos, pero solo se da en un paciente de los 4.	2
Expanding the spectrum of PTH1R mutations in patients with primary failure of tooth eruption	Sí	Título menciona genética, mutación, variante, familia, gemelos o síndromes con afectación dental.		PTH1R	Primary failure of eruption (PFE)	Non-syndromic	Medium
Familial multiple impacted supernumerary teeth: Case report	Sí	Título menciona genética, mutación, variante, familia, gemelos o síndromes con afectación dental.			Supernumerary / impaction	Non-syndromic	Medium
Familial nonsyndromal multiple supernumerary teeth: a case report.	Sí	Título menciona genética, mutación, variante, familia, gemelos o síndromes con afectación dental.			Supernumerary / impaction	Syndromic	Medium
Familial occurrence of nonsyndromal multiple supernumerary teeth. A rare condition.	Sí	Título menciona genética, mutación, variante, familia, gemelos o síndromes con afectación dental.			Supernumerary / impaction	Syndromic	Medium
Four impacted permanent canines: an unusual case.	No		Título no presenta palabras clave genéticas ni referencias familiares/moleculares; parece centrado en manejo clínico, diagnóstico por imagen, o no menciona relación genética explícita. Contiene 'impacted' pero sin vínculo genético explícito.			Unclear	Low				14
Functional Analysis of PTH1R Variants Found in Primary Failure of Eruption	Sí	Título menciona genética, mutación, variante, familia, gemelos o síndromes con afectación dental.		PTH1R	Primary failure of eruption (PFE)	Non-syndromic	High
Gardner's syndrome: a clinical and genetic study of a family	Sí	Título menciona genética, mutación, variante, familia, gemelos o síndromes con afectación dental.			Eruption / impaction related	Syndromic	Medium			7
Gene expression profiles in dental follicles from patients with impacted canines	Sí	Título menciona genética, mutación, variante, familia, gemelos o síndromes con afectación dental.			Maxillary canine impaction	Possibly non-syndromic	High			4
Genetic analysis of dental traits in 82 pairs of female-female twins.	Sí	Título menciona genética, mutación, variante, familia, gemelos o síndromes con afectación dental.			Eruption / impaction related	Unclear	High				15
Genetic analysis of familial non-syndromic primary failure of eruption	Sí	Título menciona genética, mutación, variante, familia, gemelos o síndromes con afectación dental.			Primary failure of eruption (PFE)	Syndromic	High			5
Genetic and environmental determinants of primary tooth eruption	Sí	Título menciona genética, mutación, variante, familia, gemelos o síndromes con afectación dental.			Eruption / impaction related	Unclear	Medium			Fallo prmario de la erupcion
Genetic Aspects of Tooth Eruption: A Systematic Review	Sí	Título menciona genética, mutación, variante, familia, gemelos o síndromes con afectación dental.			Eruption / impaction related	Unclear	High
Genetic determinants and dynamics of permanent teeth emergence in Northwest Indian twins: A chronogenetic study	Sí	Título menciona genética, mutación, variante, familia, gemelos o síndromes con afectación dental.			Eruption / impaction related	Unclear	Medium
Genetic disorders of tooth development and dentition	Sí	Título menciona genética, mutación, variante, familia, gemelos o síndromes con afectación dental.			Eruption / impaction related	Unclear	Medium			Analiza la erupcion
Genetic Modeling of Primary Tooth Emergence: A Study of Australian Twins	Sí	Título menciona genética, mutación, variante, familia, gemelos o síndromes con afectación dental.			Eruption / impaction related	Unclear	Medium
Genetic Pattern, Orthodontic and Surgical Management of Multiple Supplementary Impacted Teeth in a Rare, Cleidocranial Dysplasia Patient: A Case Report	Sí	Título menciona genética, mutación, variante, familia, gemelos o síndromes con afectación dental.			Eruption / impaction related	Syndromic	Medium
Genetic, Nutritional, and Maturational Correlates of Dental Development	Sí	Título menciona genética, mutación, variante, familia, gemelos o síndromes con afectación dental.			Eruption / impaction related	Unclear	Medium
Genome-Wide Association Study Identifies Four Loci Associated with Eruption of Permanent Teeth	Sí	Título menciona genética, mutación, variante, familia, gemelos o síndromes con afectación dental.			Eruption / impaction related	Unclear	High
Genotype-phenotype analysis of selective failure of tooth eruption-A systematic review	Sí	Título menciona genética, mutación, variante, familia, gemelos o síndromes con afectación dental.			Eruption / impaction related	Unclear	High
Genotyping analysis of the Pax9Gene in patients with maxillary canine impaction.	Sí	Título menciona genética, mutación, variante, familia, gemelos o síndromes con afectación dental.		PAX9	Maxillary canine impaction	Possibly non-syndromic	High			6
Heterozygous FGFR1 mutation may be responsible for an incomplete form of osteoglophonic dysplasia, characterized only by radiolucent bone lesions and teeth retentions	Sí	Título menciona genética, mutación, variante, familia, gemelos o síndromes con afectación dental.		FGFR1	Eruption / impaction related	Syndromic	Medium			7
Hypodontia, impacted permanent teeth, spinal defects, and cardiomegaly in a previously diagnosed case of the Yunis-Varon syndrome	Sí	Título menciona genética, mutación, variante, familia, gemelos o síndromes con afectación dental.			Eruption / impaction related	Syndromic	Medium			Fuera del rango de años
Hypohidrotic ectodermal dysplasia with bilateral impacted teeth at the coronoid process: A case rehabilitated with mini dental implants	Sí	Título menciona genética, mutación, variante, familia, gemelos o síndromes con afectación dental.			Eruption / impaction related	Syndromic	Medium				16
Hypohidrotic ectodermal dysplasia: Dental, clinical, genetic and dermatoglyphic findings of three cases	Sí	Título menciona genética, mutación, variante, familia, gemelos o síndromes con afectación dental.			Eruption / impaction related	Syndromic	Medium				17
Identical unerupted maxillary incisors in monozygotic twins	Sí	Título menciona genética, mutación, variante, familia, gemelos o síndromes con afectación dental.			Eruption / impaction related	Unclear	Medium				18
Identification of a novel PTH1R variant in a family with primary failure of eruption	Sí	Título menciona genética, mutación, variante, familia, gemelos o síndromes con afectación dental.		PTH1R	Primary failure of eruption (PFE)	Non-syndromic	High
Identification of Six Novel PTH1R Mutations in Families with a History of Primary Failure of Tooth Eruption	Sí	Título menciona genética, mutación, variante, familia, gemelos o síndromes con afectación dental.		PTH1R	Primary failure of eruption (PFE)	Non-syndromic	High
Impact of FokI (rs2228570) and BglI (rs739837) polymorphisms in VDRgene on permanent tooth eruption: A cross-sectional study.	Sí	Título menciona genética, mutación, variante, familia, gemelos o síndromes con afectación dental.		VDR	Eruption / impaction related	Unclear	Medium			Retraso de la erupcion, no inclusiones.
In silico and functional evaluation of PTH1R mutations found in patients with primary failure of eruption (PFE).	Sí	Título menciona genética, mutación, variante, familia, gemelos o síndromes con afectación dental.		PTH1R	Primary failure of eruption (PFE)	Non-syndromic	High
Inactivation of IL11 Signaling Causes Craniosynostosis, Delayed Tooth Eruption, and Supernumerary Teeth	Sí	Título menciona genética, mutación, variante, familia, gemelos o síndromes con afectación dental.		IL11	Supernumerary / impaction	Unclear	Medium
Incidence and effects of genetic factors on canine impaction in an isolated Jewish population	Sí	Título menciona genética, mutación, variante, familia, gemelos o síndromes con afectación dental.			Maxillary canine impaction	Possibly non-syndromic	Medium			No hace analisis genetico en sí, si no que es una poblacion aislada.	VALORAR	19
Infraocclusion of primary molars in monozygotic twins: Report of two cases	Sí	Título menciona genética, mutación, variante, familia, gemelos o síndromes con afectación dental.			Eruption / impaction related	Unclear	Medium			Fallo primario de la erupción
Integration of multimodal data in the developing tooth reveals candidate regulatory loci driving human odontogenic phenotypes	No		Título no presenta palabras clave genéticas ni referencias familiares/moleculares; parece centrado en manejo clínico, diagnóstico por imagen, o no menciona relación genética explícita.			Unclear	Low	en raton		en raton
Investigation of the expression level of long non-coding RNAs in dental follicles of impacted mandibular third molars	No		Título no presenta palabras clave genéticas ni referencias familiares/moleculares; parece centrado en manejo clínico, diagnóstico por imagen, o no menciona relación genética explícita. Contiene 'impacted' pero sin vínculo genético explícito.			Unclear	Low			8
Klf10 regulates odontoblast differentiation and mineralization via promoting expression of dentin matrix protein 1 and dentin sialophosphoprotein genes	Sí	Título menciona genética, mutación, variante, familia, gemelos o síndromes con afectación dental.			Eruption / impaction related	Unclear	Medium	raton		en raton
KMT2C, a histone methyltransferase, is mutated in a family segregating non-syndromic primary failure of tooth eruption	Sí	Título menciona genética, mutación, variante, familia, gemelos o síndromes con afectación dental.		KMT2C	Primary failure of eruption (PFE)	Syndromic	Medium
Main genetic entities associated with supernumerary teeth	Sí	Título menciona genética, mutación, variante, familia, gemelos o síndromes con afectación dental.			Supernumerary / impaction	Unclear	Medium
Mandibular second molar impaction. Part 1: Genetic traits and characteristics	Sí	Título menciona genética, mutación, variante, familia, gemelos o síndromes con afectación dental.			Eruption / impaction related	Possibly non-syndromic	Medium					20
Maxillary canine displacement and genetically determined predisposition to disturbed development of the dentition.	Sí	Título menciona genética, mutación, variante, familia, gemelos o síndromes con afectación dental.			Maxillary canine impaction	Possibly non-syndromic	Medium				21
Maxillary canine transpositions in two brothers and one sister: associated dental anomalies and genetic basis.	Sí	Título menciona genética, mutación, variante, familia, gemelos o síndromes con afectación dental.			Maxillary canine impaction	Possibly non-syndromic	Medium			Transposicion, no inclusion
Maxillary canine-first premolar transposition, associated dental anomalies and genetic basis.	Sí	Título menciona genética, mutación, variante, familia, gemelos o síndromes con afectación dental.			Maxillary canine impaction	Possibly non-syndromic	Medium				22
MSX1 is differentially expressed in the deepest impacted maxillary third molars	Sí	Título menciona genética, mutación, variante, familia, gemelos o síndromes con afectación dental.		MSX1	Third molar impaction	Possibly non-syndromic	Medium			9
Multiple dental retention. One familial case	Sí	Título menciona genética, mutación, variante, familia, gemelos o síndromes con afectación dental.			Eruption / impaction related	Non-syndromic	Medium
Multiple hyperdontia: Report of an unusual case	No		Título no presenta palabras clave genéticas ni referencias familiares/moleculares; parece centrado en manejo clínico, diagnóstico por imagen, o no menciona relación genética explícita.			Unclear	Low
New Insight into the genotype-phenotype correlation of PTH1R variants and primary failure of tooth eruption on an Italian Cohort	Sí	Título menciona genética, mutación, variante, familia, gemelos o síndromes con afectación dental.		PTH1R	Primary failure of eruption (PFE)	Non-syndromic	High
Non-coding RNAs transcribed from ultra-conserved regions (T-UCRs) are differentially expressed in dental follicle tissues of impacted mandibular third molars	No		Título no presenta palabras clave genéticas ni referencias familiares/moleculares; parece centrado en manejo clínico, diagnóstico por imagen, o no menciona relación genética explícita. Contiene 'impacted' pero sin vínculo genético explícito.			Unclear	Low			10
Non-syndromal multiple supernumerary and permanent impacted teeth in mother and her one child	No		Título no presenta palabras clave genéticas ni referencias familiares/moleculares; parece centrado en manejo clínico, diagnóstico por imagen, o no menciona relación genética explícita. Contiene 'impacted' pero sin vínculo genético explícito.			Unclear	Low
Non-syndromic multiple supernumerary teeth in a family unit with a normal karyotype: case report.	Sí	Título menciona genética, mutación, variante, familia, gemelos o síndromes con afectación dental.			Supernumerary / impaction	Syndromic	Medium			11
Oral manifestations in 22q11 deletion syndrome.	Sí	Título menciona genética, mutación, variante, familia, gemelos o síndromes con afectación dental.			Eruption / impaction related	Syndromic	Medium			6
Oral manifestations of systemic genetic diseases	Sí	Título menciona genética, mutación, variante, familia, gemelos o síndromes con afectación dental.			Eruption / impaction related	Unclear	Medium			5
Oral Manifestations of Wolf-Hirschhorn Syndrome: Genotype-Phenotype Correlation Analysis	Sí	Título menciona genética, mutación, variante, familia, gemelos o síndromes con afectación dental.			Eruption / impaction related	Syndromic	High			4
Orthodontic Management of Severe Hypodontia and Impacted Maxillary Second Molars in a Patient with Sotos Syndrome	Sí	Título menciona genética, mutación, variante, familia, gemelos o síndromes con afectación dental.			Eruption / impaction related	Syndromic	Medium			12
Orthodontic, genetic, and periodontal considerations in the treatment of impacted maxillary central incisors: A study of twins	Sí	Título menciona genética, mutación, variante, familia, gemelos o síndromes con afectación dental.			Eruption / impaction related	Possibly non-syndromic	Medium				23
Osteoglophonic dysplasia: dental and orthodontic implications.	Sí	Título menciona genética, mutación, variante, familia, gemelos o síndromes con afectación dental.			Eruption / impaction related	Syndromic	Medium			3
Palatal displacement of canine is genetic and related to congenital absence of teeth	Sí	Título menciona genética, mutación, variante, familia, gemelos o síndromes con afectación dental.			Maxillary canine impaction	Possibly non-syndromic	Medium		Fuera del rrango de años
Palatally displaced canine anomaly in monozygotic twins.	Sí	Título menciona genética, mutación, variante, familia, gemelos o síndromes con afectación dental.			Maxillary canine impaction	Possibly non-syndromic	Medium		No se puede determinar que sea una inclusionn, aun en edad de posible erupcion		3
Phenotypes, Genotypes, and Treatment Options of Primary Failure of Eruption: A Narrative Review	Sí	Título menciona genética, mutación, variante, familia, gemelos o síndromes con afectación dental.			Primary failure of eruption (PFE)	Non-syndromic	Medium
Primary Failure Eruption: Genetic Investigation, Diagnosis and Treatment: A Systematic Review	Sí	Título menciona genética, mutación, variante, familia, gemelos o síndromes con afectación dental.			Primary failure of eruption (PFE)	Non-syndromic	High		Fallo primario de la erupcion	70
Primary Failure of Eruption (PFE) - Clinical and Molecular Genetics Analysis	Sí	Título menciona genética, mutación, variante, familia, gemelos o síndromes con afectación dental.			Primary failure of eruption (PFE)	Non-syndromic	Medium		Fallo primario de la erupcion
Primary failure of eruption and PTH1R: The importance of a genetic diagnosis for orthodontic treatment planning	Sí	Título menciona genética, mutación, variante, familia, gemelos o síndromes con afectación dental.		PTH1R	Primary failure of eruption (PFE)	Non-syndromic	Medium		Fallo primario de la erupcion
Primary failure of eruption in the permanent dentition of siblings.	Sí	Título menciona genética, mutación, variante, familia, gemelos o síndromes con afectación dental.			Primary failure of eruption (PFE)	Non-syndromic	Medium		Fallo primario de la erupcion
Primary failure of eruption: Clinical and genetic findings in the mixed dentition	Sí	Título menciona genética, mutación, variante, familia, gemelos o síndromes con afectación dental.			Primary failure of eruption (PFE)	Non-syndromic	Medium		Fallo primario de la erupcion
Retrospective analysis of impacted first and second permanent molars in the Turkish population: a multicenter study.	No		Título no presenta palabras clave genéticas ni referencias familiares/moleculares; parece centrado en manejo clínico, diagnóstico por imagen, o no menciona relación genética explícita. Contiene 'impacted' pero sin vínculo genético explícito.			Unclear	Low				24
Role of polymorphisms of MSX1 and PAX9 genes in palatal impaction of maxillary canines	Sí	Título menciona genética, mutación, variante, familia, gemelos o síndromes con afectación dental.		MSX1, PAX9	Maxillary canine impaction	Possibly non-syndromic	Medium			13
Similar locations of impacted and supernumerary teeth in monozygotic twins: A report of 2 cases	Sí	Título menciona genética, mutación, variante, familia, gemelos o síndromes con afectación dental.			Supernumerary / impaction	Possibly non-syndromic	Medium		No hace analisis geentico en si, pero son gemelos		25
Similarly impacted second and third maxillary and mandibular molars in a pair of monozygotic twins	Sí	Título menciona genética, mutación, variante, familia, gemelos o síndromes con afectación dental.			Eruption / impaction related	Possibly non-syndromic	Medium		No hace analisis geentico en si, pero son gemelos		26
Studies on the heredity of tooth malpositions	No		Título no presenta palabras clave genéticas ni referencias familiares/moleculares; parece centrado en manejo clínico, diagnóstico por imagen, o no menciona relación genética explícita.			Unclear	Low				27
Supernumerary Impacted Teeth in a Patient With SOX2 Anophthalmia Syndrome	Sí	Título menciona genética, mutación, variante, familia, gemelos o síndromes con afectación dental.		SOX2	Supernumerary / impaction	Syndromic	Medium			2
Syndromic and Non-Syndromic Primary Failure of Tooth Eruption: A Genetic Overview	Sí	Título menciona genética, mutación, variante, familia, gemelos o síndromes con afectación dental.			Primary failure of eruption (PFE)	Syndromic	Medium
The etiology of eruption disorders - further evidence of a 'genetic paradigm'	Sí	Título menciona genética, mutación, variante, familia, gemelos o síndromes con afectación dental.			Eruption / impaction related	Unclear	Medium
The genetic aetiology of ectopic maxillary canine teeth	Sí	Título menciona genética, mutación, variante, familia, gemelos o síndromes con afectación dental.			Maxillary canine impaction	Possibly non-syndromic	Medium
The genetic basis of tooth impaction: a systematic review	Sí	Título menciona genética, mutación, variante, familia, gemelos o síndromes con afectación dental.			Eruption / impaction related	Possibly non-syndromic	High			14
The palatally displaced canine as a dental anomaly of genetic origin.	Sí	Título menciona genética, mutación, variante, familia, gemelos o síndromes con afectación dental.			Maxillary canine impaction	Possibly non-syndromic	Medium
The role of Cone beam CT in the evaluation and management of a family with Gardner's syndrome	Sí	Título menciona genética, mutación, variante, familia, gemelos o síndromes con afectación dental.			Eruption / impaction related	Syndromic	Medium				28
The sequential hypothesis of impaction of maxillary canine - A hypothesis based on clinical and radiographic findings	No		Título no presenta palabras clave genéticas ni referencias familiares/moleculares; parece centrado en manejo clínico, diagnóstico por imagen, o no menciona relación genética explícita. Contiene 'impacted' pero sin vínculo genético explícito.			Unclear	Low
Tooth eruption: altered gene expression in the dental follicle of patients with cleidocranial dysplasia	Sí	Título menciona genética, mutación, variante, familia, gemelos o síndromes con afectación dental.			Eruption / impaction related	Syndromic	High
Transcriptome Sequencing of Gingival Tissues from Impacted Third Molars Patients Reveals the Alterations of Gene Expression	Sí	Título menciona genética, mutación, variante, familia, gemelos o síndromes con afectación dental.			Third molar impaction	Possibly non-syndromic	High			15
Transposition of teeth and genetic etiology	Sí	Título menciona genética, mutación, variante, familia, gemelos o síndromes con afectación dental.			Eruption / impaction related	Unclear	Medium
Treatment and genetic analysis of multiple supernumerary and impacted teeth in an adolescent patient	Sí	Título menciona genética, mutación, variante, familia, gemelos o síndromes con afectación dental.			Supernumerary / impaction	Possibly non-syndromic	High
Triplets with bilateral palatally displaced canines in association with third molar agenesis: an example of biologically related dental anomaly patterns?	Sí	Título menciona genética, mutación, variante, familia, gemelos o síndromes con afectación dental.			Maxillary canine impaction	Possibly non-syndromic	Medium		No hace analisis genetico en si, trilizos		29
Twenty-year follow-up of a familial case of PTH1R-associated primary failure of tooth eruption	Sí	Título menciona genética, mutación, variante, familia, gemelos o síndromes con afectación dental.		PTH1R	Primary failure of eruption (PFE)	Non-syndromic	Medium		Fallo primario de la erupcion
What factors are associated with impacted canines in cleft patients?	No		Título no presenta palabras clave genéticas ni referencias familiares/moleculares; parece centrado en manejo clínico, diagnóstico por imagen, o no menciona relación genética explícita. Contiene 'impacted' pero sin vínculo genético explícito.			Unclear	Low			84
Whole exome sequencing in an Italian family with isolated maxillary canine agenesis and canine eruption anomalies	Sí	Título menciona genética, mutación, variante, familia, gemelos o síndromes con afectación dental.			Maxillary canine impaction	Possibly non-syndromic	High			16
Wolf-hirschhorn syndrome: Clinical and genetic study of 7 new cases, and mini review	Sí	Título menciona genética, mutación, variante, familia, gemelos o síndromes con afectación dental.			Eruption / impaction related	Syndromic	Medium			1
	Yuejiao Xin 1, 2 , Yang Liu 1 , Jie Li 1 , Dandan Liu 1 , Chenying Zhang 1 , Yixiang Wang 3, * , Shuguo Zheng	2022	A Novel lncRNA Mediates the Delayed Tooth Eruption of Cleidocranial Dysplasia	Cells	10.3390/cells11172729	China																		En conclusión, el presente estudio identificó un nuevo lncRNA específico de osteoclastos que regula positivamente la osteoclastogénesis y la resorción ósea a través del eje OC-lncRNA–miR-221-5p–CXCR3.	SI	El estudio ecxperimental es en ratones. studia el gen RUNX2, y ven que la impactacion dental es por causa local al eliminar el hueso sobre los dientes en 10 pacientes.
	Silvane Silva Evangelista , Juliana Arid juliana.arid@usp.br, […] y Erika Calvano Küchler	2019	Association Between Genetic Polymorphisms in Metaloproteinases of the Matrix and Delayed Tooth Emergence: A Cross-sectional Study	Investigación oral avanzada	https://doi.org/10.1177/2320206819855590	Brasil	Estudio transversal	Sin financiación externa	Sin conflictos	85			9-12 años		Se consideró que los niños tenían retraso en la erupción dentaria cuando al menos un diente permanente estaba retrasado y se clasificaron en 2 grupos: niños “con emergencia dentaria retrasada” y “sin emergencia dentaria retrasada”.		216 children								SI	RETRASO DE LA ERUPCIÓN, NO IMPACTACIONES
	GL Lapeer 1, SL Fransman	1992	Hypodontia, impacted permanent teeth, spinal defects, and cardiomegaly in a previously diagnosed case of the Yunis-Varon syndrome	Med Pat Cir Oral	10.1016/0030-4220(92)90324-j	Canada	Case report	ND	ND	H: 100%																Fuera del rango de años
			[Clinical and image features, and identification of pathogenic gene mutation of two cleidocranial dysplasia families].																						Sin acceso
	Xinyue Guo, Xiao Hong Duan	2023	Genotype-phenotype analysis of selective failure of tooth eruption-A systematic review	Clinical genetics	https://doi.org/10.1111/cge.14400	China	Revisión y metaanalisis	Plan clave de I+D de la provincia de Shaanxi,Número de subvención/premio: 2021ZDLSF02-13;Fundación Nacional de Ciencias Naturales de China,Números de subvención/premio: 81771052, 81974145;Centro Nacional de Investigación Clínica OralEnfermedades, Número de subvención/premio: Proyecto claveLCA202013				Agrupamos las fallas de erupción dental en cuatro grupos según sus características clínicas, factores de impacto, pronóstico y pronóstico (Figura 1). Los tipos 1 y 2 se presentan en todos los tipos de dientes no erupcionados, y el tipo 3 se presenta en pacientes con osteopetrosis con mutaciones en CLCN7 y síndrome esmalte-renal con mutaciones en el gen FAM20A, mientras que el tipo 3 fue más común…	NR	NR	dientes no erupcionados, incluidos 1.327 dientes permanentes y 37 dientes primarios	Enfermedades	223	SI	lo de erupción: PTH1R PFE relacionado,RUNX2 CCD relacionado, COL1A1 o COL1A2 OI relacionada, CLCN7 relacionadoosteopetrosis y FAM20A síndrome esmalte-renal relacio	Revisión	SI	NR	La falla de la erupción dental y los dientes impactados fueron dos tipos principales de dientes no erupcionados de origen genético, que están estrechamente relacionados con los genes causales.	Nuestra revisión sistemática y metaanálisis aportan evidencia sólida sobre el patrón selectivo de falla de la erupción dental y los genes causales de mutación. Recomendamos la SFTE para clasificar estos genes no erupcionados. Los dientes podrían orientar mejor el diagnóstico y tratamiento molecular precisos, así como el pronóstico. La falla de la iniciación dental debe considerarse una condición …	SI

## Sheet: Hoja3
ID_estudio	Autor	Año_publicación	Título	Revista	DOI	País	Diseño_estudio	Financiación	Conflicto_intereses	%_mujeres/hombres	Población_descripción	Diagnóstico o fenotipo de las inclusiones	Edad_media	Edad_SD	Variables dependientes	Variables independientes	N_total	Análisis genético (si/no)		Tipo de variante	Tipo de análisis genético	Asociación con síndrome	Seguimiento_meses	Resultados ppales	Conclusiones	Elegible_texto_completo	Motivo_exclusión
	Yunzhu Qian ,Yingying Zhang ,Bin Wei ,Mengshu Zhang ,Jian Xin Yang ,Cuihua Leng ,Zili Ge ,Xingshun Xu yMiao Sun	2018	A novel Alu-mediated microdeletion in the RUNX2 gene in a Chinese patient with cleidocranial dysplasia	J Genet	https://doi.org/10.1007/s12041-018-0891-2	España	Case report	financiado por la Fundación Nacional de Ciencias Naturales de China (81570960), el Ministerio de Ciencia y Tecnología de China (2013CB945400), la Comisión de Salud y Planificación Familiar de Suzhou (SYSD2015093), el Programa de Investigación Avanzada del Segundo Hospital Afiliado de la Universidad de Soochow (SDFEYBS1603) y la Financiación del Proyecto del Grupo de Disciplina Clínica Preponderan…	NR	H: 100%	China	dientes temporales retenidos (55, 54, 53, 52, 51, 61, 62, 63, 64, 73, 74, 82, 83, 84), erupción de dientes permanentes con oclusión (16, 17, 11, 26, 27, 31, 32, 36, 37, 41, 46), dientes permanentemente impactados (18, 28, 38, 48), dientes supernumerarios impactados	21 años		Impactaciones temporales, permanentes y supernumerarios		1	Si	“RUNX2 haploinsuficiencia por microdeleción es causal de CCD y se asocia a múltiples inclusiones/impactaciones (fenotipo sindrómico).”	RUNX2 y casi la totalidad del gen SUPT3H	Affymetrix CytoScan HD Array	SI	NR	RCN de 0,5 para los exones 2, 3 y 4 del gen RUNX2 en el paciente, lo que confirma esta microdeleción (véase la figura 3 en el material suplementario electrónico). Los demás exones del gen RUNX2 (exones 5, 6 y 9) permanecieron intactos, dado que el valor de RCN fue cercano a 1	En resumen, este estudio identificó una nueva de 500 kb en RUNX2 en un paciente chino con características de CCD. La mutación se heredó de la madre asintomática, quien mostró un nivel menor de mosaicismo. El 21,8% de mosaicismo en la madre del probando no se asoció con el fenotipo de CCD. Es necesario incluir análisis de mosaicismo parental en futuros análisis de mutaciones de RUNX2 en pacientes …	SI
	Yuchun Zou ,Hanyu Lin ,Weijia Chen ,Lin Chang ,Senxin Cai ,You-Guang Lu yLinyu Xu	2025	Abnormal eruption of teeth in relation to FGFR1 heterozygote mutation: a rare case of osteoglophonic dysplasia with 4-year follow-up	J Genet	https://doi.org/10.1186/s12903-022-02069-6	China	Case report	Sin financiación externa	Sin conflictos	H: 100%	China	Ausencia de erupcion de dientes temporales y permanentes.	6 años		Impactaciones de casi todos los dientes		1	SI	“Mutaciones FGFR1 (OD) causan alteraciones de erupción con impactación: evidencia causal en síndrome.”	FGFR1 exon 9	Secuenciación del exón del gen	SI	48 meses	Displasia osteogénica causada por una mutación heterocigota del receptor 1 del factor de crecimiento de fibroblastos (FGFR1). Sin embargo, el número de dientes se encuentra dentro del rango normal y sus raíces están bien desarrolladas.	La mutación heterocigota FGFR1 y la OD presentan una dificultad significativa para la erupción dentaria y la intervención posterior.	SI
	Trybek, Grzegorz; Jaroń, Aleksandra; Grzywacz, Anna	2021	Association of Polymorphic and Haplotype Variants of the MSX1 Gene and the Impacted Teeth Phenomenon.	Genes	10.3390/genes12040577	Polonia	estudio observacional, analítico, de tipo caso-control y transversal	Sin financiación externa	No	Caso-H:40.19% M:59.80% Control:h:43.08% M:56.91%	Caso: 204 pacientes control: 188	CS(17),1ºPMS(2),2ºMS(3),3ºMS(218),SS(1),1ºPMI(8),2ºPMI(4),CI(1),2ºMI(1),3ºMI(144),SI(1)	ND	ND	554 dientes impactados		392	Si	“MSX1 rs12532 (A/AA) se asocia a mayor carga de inclusiones; haplotipo [C;G] podría ser protector (evidencia asociativa).”	rs12532 in the MSX1	Material biológico: utilizando hisopos bucales epiteliales. Real-Time PCR. Genotipificación de loci polimórficos específicos en el gen MSX1	NO	ND	Se identificaron tres haplotipos del gen MSX1 (rs8670; rs12532): (C; A), (C; G) y (T; A) con una frecuencia total del 100 %. Al comparar el subgrupo de pacientes con un número de dientes impactados inferior a la mediana (NIT MED) con el subgrupo de pacientes con un número de dientes impactados superior a la mediana (NIT > MED), considerando el locus polimórfico rs12532 del gen MSX1, se encontraro…	Se encontraron diferencias estadísticamente significativas en la frecuencia de los genotipos descritos para rs12532 en el gen MSX1: la presencia del genotipo AA fue más evidente en las personas del subgrupo NIT>MED con más de tres dientes impactados, en comparación con el subgrupo NIT MED con un menor número de dientes impactados (66,2 % frente a 46,8 %, p = 0,026). La frecuencia del alelo A en r…	SI
	Bufalino, A.; Paranaíba, L. M. R.; Gouvêa, A. F.; Gueiros, L. A.; Martelli-Júnior, H.; Junior, J. J.; Lopes, M. A.; Graner, E.; De Almeida, O. P.; Vargas, P. A.; Coletta, R. D.	2012	Cleidocranial dysplasia: oral features and genetic analysis of 11 patients.	Oral diseases	10.1111/j.1601-0825.2011.01862.x	Brasil	Clinical study	El estudio contó con el apoyo de subvenciones del Consejo Nacional de Desarrollo Científico y Tecnológico (CNPq) de Brasilia, Brasil; la Fundación de Apoyo a la Investigación Científica del Estado de São Paulo (FAPESP) de São Paulo, Brasil; y la Fundación de Coordinación de Formación de Graduados de Educación Superior (CAPES) de Brasilia, Brasil. El Dr. Martelli-Junior recibió apoyo de la Fundaci…	NO	H:55,55& M:45,45%		Incisivo,PM,1M,2ºM, 3ºM,supernumerarios en I y PM	20.18	ND	supernumerarios impactados		11	SI	“RUNX2 es gen causal de CCD con inclusión/impactación múltiple.”	R190Q R225Q R225Q Q292fs fi X299;c.596G>A c.674G>A c.674G>A c.873_874delCA	Células de la mucosa oral. ADN. El análisis mutacional del gen RUNX2 se realizó utilizando cebadores específicos que franqueaban los ocho exones codificantes y sus uniones de empalme	SI(CCD)		Ambos miembros afectados demostraron una transición heterocigótica de C a T en la posición 569 del exón 2, lo que resultó en una mutación sin sentido (p.R190Q) ubicada en el dominio runt de la proteína RUNX2. El análisis genético mostró una mutación sin sentido c.674G>A en el dominio runt de RUNX2. Los miembros afectados de esta familia mostraron una deleción heterocigótica de los nucleótidos CA …	En resumen, los resultados de este estudio sugieren una correlación entre las mutaciones en el dominio runt de RUNX2 y el desarrollo de anomalías dentales, incluyendo múltiples dientes supernumerarios e impactación de dientes permanentes, en pacientes con DCC. Para una mejor comprensión, la correlación genotipo-fenotipo en los informes clínicos de DCC debe considerarse junto con el análisis molec…	SI
	Becker, Adrian; Chaushu, Stella	2015	Etiology of maxillary canine impaction: a review.	American journal of orthodontics and dentofacial orthopedics : official publication of the American Association of Orthodontists, its constituent societies, and the American Board of Orthodontics	10.1016/j.ajodo.2015.06.013	Israel	Review	ND	ND	ND	ND	Caninos incluidos	ND	ND	Caninos		0	No	“Útil como marco etiológico; no permite asignar patogenicidad a genes específicos para inclusión canina no sindrómica.”	ND		NO	ND	Si el comportamiento de los caninos está realmente determinado por la genética, es de esperar que el rasgo genético más fuerte (ausencia congénita) se asocie con una mayor frecuencia de impactación canina. Sin embargo, se demostró que la impactación canina es más frecuente con el patrón genético más débil (incisivos anómalos que representan una microforma (expresión menos severa, débil o parcial,…	La equivalencia derecha-izquierda es la regla en genética; sin embargo, la impactación canina unilateral supera la bilateral en una proporción de 2 o 3 a 1. La paridad de su prevalencia en gemelos monocigotos frente a dicigotos es difícil de explicar en términos genéticos. La evidencia presentada aquí respalda la afirmación de que la erupción del canino está fuertemente influenciada por factores …	SI
	Uribe, Pamela; Larsson, Lena; Westerlund, Anna; Ransjö, Maria	2018	Gene expression profiles in dental follicles from patients with impacted canines.	Odontology	10.1007/s10266-018-0342-9	Suecia	observacional, transversal, comparativo in vitro:	Este estudio fue financiado con subvenciones de TUA Research Funding, la Academia Sahlgrenska de la Universidad de Gotemburgo y la Región de Västra Götaland (Suecia).	No	M:54,54% H:45,45%	ND	Caninos, mesiodens,diente normal	13(10-16)	0	Caninos		11	Si	Identifica “perfil biológico” de folículo (osteogénesis vs resorción). No hay variantes ni segregación → no se puede concluir patogenicidad genética.	GUSB ,RUNX2, CX43, OSX, ALP, OCN, BMP2, CSF-1, RANKL, OPG, MCP1	Análisis histológico + PCR(extracción ARN,	NO	ND	GUSB and HPRT1 como referente. Niveles más altos de expresión RUNX2 y CX43>OSX,ALP,OCN.Niveles bajos BMP2,CSF1,RANKL,OPG. Ausente MCP1. No se observaron diferencias significativas ni patrones claros al comparar los folículos y relacionar sus niveles de expresión génica con sus diferentes situaciones clínicas (resorciones radiculares, impactación, erupción normal).	El papel del DF en la regulación de la actividad osteoclástica es limitado en las últimas etapas preemergentes de la erupción dental, independientemente de si el diente está en erupción normal o impactado. La fuerza eruptiva en esta última etapa del desarrollo está regulada por otros tejidos o factores moleculares que justifican una mayor investigación. Sin embargo, el DF tiene una importante fun…	SI
	Vitria, Evy Eida; Tofani, Iwan; Kusdhany, Lindawati; Bachtiar, Endang Winiati	2019	Genotyping analysis of the Pax9 Gene in patients with maxillary canine impaction.	F1000Res	10.12688/f1000research.17147.1	Indonesia	clinical trial 1 cohorte	ND	ND	M:48 H:28	impactación del canino maxilar (grupo I) o diagnosticada como sin ella (grupo II; control).	Caninos incluidos	10 a 25 años	0	Caninos		132	Si	El propio artículo indica ausencia de asociación estadísticamente significativa global entre genotipos PAX9 y canino incluido → no permite inferir patogenicidad ni siquiera susceptibilidad robusta (al menos en su cohorte).	rs375436662,SNP 3 (rs12881240),SNP 4 (rs4904210)	ADN reecolectado de la mucosa oral con hisotopo. Utilizamos cuatro conjuntos de cebadores que abarcan la región codificante de PAX9 (exones 2, 3 y 4) (Tabla 1) y procedimientos estándar de PCR para la amplificación del ADN genómico.Para detectar sitios con posibles polimorfismos de un solo nucleótido (SNP), los datos de secuenciación se convirtieron al formato FASTQ y se obtuvo el pico del cromat…	NO	ND	Se identificaron cuatro SNP, todos ellos ubicados en el exón 3 de PAX9, secuenciado con el par de cebadores 3 (−197Fex3 y +28Rex3). Se disponía de datos de secuenciación de esta región para 121 de 132 muestras, y no se identificaron SNP en las regiones secuenciadas con los otros pares de cebadores.	En resumen, nuestros hallazgos no mostraron una asociación estadísticamente significativa entre el genotipo SNP y el género, y demostraron que, si bien la frecuencia de variación del genotipo relacionada con la impactación en mujeres fue mayor que en hombres, las diferencias no fueron estadísticamente significativas. Estos resultados sugieren que las variaciones en el perfil genético asociadas al…	SI
	Pauline Marzin a, Geneviève Baujat a ,Déborah Gensburger b, Céline Huber a , Christine Bole c , Michel Panuel d , Georges Finidori e ,Muriel De la Dure y f, Valérie Cormier-Daire	2020	Heterozygous FGFR1 mutation may be responsible for an incomplete form of osteoglophonic dysplasia, characterized only by radiolucent bone lesions and teeth retentions	Revista Europea de Genética Médica	https://doi.org/10.1016/j.ejmg.2019.103729	Francia	Case report	ND	No conflicts	M:100%	Familia	1 y 2º Mmand	23.6	NR	Molares permanentes		3	Si	Es el artículo con evidencia más “ACMG-like”: variante nueva, segrega con el cuadro y se clasifica como likely pathogenic; el fenotipo incluye teeth retentions/failure of eruption (retenciones/fracaso de erupción).	Variante heterocigótica en FGFR1 (NM_023110.2): c.917C > T, p. Pro306Leu	secuenciación del exoma	SI	108	OD	Concluimos que la descripción de una forma leve de OD, caracterizada únicamente por lesiones óseas radiolúcidas metafisarias y retenciones dentales, enfatiza la necesidad de la detección de FGFR1 en el caso de múltiples lesiones óseas no osificantes asociadas con anomalías de la erupción dental a pesar de la ausencia de baja estatura o craneosinostosis.	SI
	Ege, Bilal; Koparal, Mahmut; Kurt, Muhammed Yusuf; Bozgeyik, Esra	2022	Investigation of the expression level of long non-coding RNAs in dental follicles of impacted mandibular third molars.	Clinical oral investigations	10.1007/s00784-021-04259-y	Turquía	estudio experimental de tipo comparativo, transversal e in vitro (analítico).	ND	No	M:53.33% H:46.67%	unilateral mesioangular asymptomatic impacted mandibular third molars	3º molares inferiores	24.33	5.02	38th position 11 (36.67%) 48th position 19 (63.33%)		30	Si	Cambios de expresión (MEG3↑ ~10×; NORAD↑ ~4.2×; MALAT1↓ leve; TP73-AS1↑ no significativo) sugieren implicación regulatoria, pero sin variantes → no patogenicidad.	NORAD y MEG3	Aislamiento ARN. cADN síntesis. Se diseñaron oligonucleótidos de ADN específicos para cada gen para determinar los niveles de expresión de los genes lncRNA TP73-AS1, NORAD, MEG3 y MALAT1 en muestras de tejido del folículo dental (Tabla 1). Se utilizó el gen de referencia GAPDH (gliceraldehído 3-fosfato deshidrogenasa) para normalizar los niveles de expresión de estos genes.	No	7 days	La expresión génica de MEG3 aumentó aproximadamente 10 veces en los tejidos de DF en comparación con los tejidos gingivales sanos (p < 0,0001). Además, se observó un aumento de la expresión de NORAD de 4,2 veces (p = 0,0002) en los tejidos de DF. Asimismo, se observó una disminución de la expresión de MALAT1 de 1,24 veces (p = 0,584) y un aumento de TP73-AS1 de 2,6 veces (p = 0,093) en los tejido…	En conjunto, los hallazgos actuales indican que diferentes expresiones de lncRNA en los folículos dentales podrían ser eficaces en procesos como la diferenciación osteogénica, el daño al ADN y la transformación en patología odontogénica. En particular, el nivel de expresión de las moléculas de lncRNA MEG3 y NORAD podría orientar a los clínicos en la evaluación de folículos dentales de MTI asintom…	SI
	B. Olsson 1, RD Calixto 2, NC da Silva Machado 2, MN Meger 3, Grupo de trabajo de primera línea Paula-Silva 4, Rebelde de la NLB 5, DJ da Costa 6, EC Küchler 7, R Scariot	2020	MSX1 is differentially expressed in the deepest impacted maxillary third molars	Br J Cirugía Oral y Maxilofacial	10.1016/j.bjoms.2020.04.006	Brasil	Clinical study	ND	No conflicts	ND		3ºM	ND		3ºMolares max y mand		32	Si	“MSX1 muestra relación con severidad/profundidad de inclusión (nivel expresión), apoyando plausibilidad biológica; no demuestra variante patogénica.”	RUNX2, BMP2,MSX1	real time qPCR de ARN de muestras óseas	No	ND	Diecisiete muestras fueron del maxilar y 18 de la mandíbula. Descubrimos que MSX1 se expresaba de forma diferencial en el tejido óseo que rodeaba los dientes que estaban al mismo nivel que el plano oclusal del segundo molar en comparación con los dientes que se encontraban por debajo del margen cervical del segundo molar.	Aunque numerosos estudios previos han ilustrado la asociación entre las variaciones del ADN en MSX1 y los fenotipos dentales, hasta donde sabemos, este es el primer estudio que ha explorado la expresión del gen MSX1 en fenotipos orales. Nuestros resultados muestran que este gen (clave para la morforregulación dental) se expresa de forma diferencial entre los fenotipos de los terceros molares maxi…	SI
	Bozgeyik, Ibrahim; Ege, Bilal; Koparal, Mahmut; Yumrutas, Onder	2022	Non-coding RNAs transcribed from ultra-conserved regions (T-UCRs) are differentially expressed in dental follicle tissues of impacted mandibular third molars.	Journal of stomatology, oral and maxillofacial surgery	10.1016/j.jormas.2022.04.015	Turquía	Clinical trial. Estudio experimental de tipo comparativo, transversal e in vitro (analítico).	ND	No	M:61.9% H:38.1%	Pacientes remitidos a la clínica de cirugía oral y maxilofacial con indicación de extracción de terceros molares mandibulares impactados de las posiciones 38 y 48.	3º molares inferiores	24.88 years (age range: 18−40).	5133	38th (42.5%) and 48th (62.5%)		42	Si	T-UCRs ↑ en folículo de incluidos: sugiere papel regulador/biomarcador del microambiente folicular, no permite inferir gen/variante patogénica.	expression of uc.38, uc.112, and uc.338	Aislamiento ARN. cADN síntesis. análisis de los niveles de expresión de T-UCR, se utilizó el método de PCR cuantitativa de transcripción inversa en tiempo real	No	10	Se encontró que uc.38, uc.112 y uc.338 se expresaron claramente en las muestras de folículos en comparación con los tejidos gingivales sanos de los pacientes, y las expresiones fueron generalmente mayores en las muestras de tejido folicular.	En conjunto, los hallazgos actuales sugieren que los elementos transcritos ultraconservados, uc.38, uc.112 y uc.338, están significativamente desregulados en los tejidos foliculares dentarios de terceros molares mandibulares impactados y podrían ser responsables de los cambios moleculares adquiridos por estos tejidos. Estudios futuros con un mayor número de muestras resultan de gran interés para …	SI
	Inchingolo, Francesco; Tatullo, Marco; Abenavoli, Fabio M.; Marrelli, Massimo; Inchingolo, Alessio D.; Gentile, Mattia; Inchingolo, Angelo M.; Dipalma, Gianna	2010	Non-syndromic multiple supernumerary teeth in a family unit with a normal karyotype: case report.	International journal of medical sciences	10.7150/ijms.7.378	Italy	Case report	ND	No	H:25%% M:75%	4 (madre, 3 hios)	19 inclusiones- 2ºM,3ºM,ICS,Supernumerarios	20 years	ND	Hiperodoncia familiar no sindrómica		4	Si	“Sugiere componente hereditario, pero no identifica gen/variante; no permite inferir patogenicidad génica.”	ND	La determinación del cariotipo se realizó mediante la técnica de bandas G (GTG) (Seabright, 1971).	NO	ND	El probando, la madre y la hermana mayor tenían un cariotipo masculino normal (46,XY) y femenino normal (46,XX), respectivamente (Figuras 1, 2, 3).	El valor del presente caso clínico puede utilizarse como paradigma para la evaluación de los factores hereditarios que predisponen a la aparición de hiperdoncia y para el manejo posterior de las unidades familiares en las que se detectó la anomalía odontoestomatológica sin ninguna forma sindrómica. La presencia de un cuadro clínico de hiperdoncia en la madre y sus tres hijos de la unidad familiar…	SI
	Oka, Ayaka; Inubushi, Toshihiro; Kani, Renshiro; Yamashiro, Takashi	2025	Orthodontic Management of Severe Hypodontia and Impacted Maxillary Second Molars in a Patient with Sotos Syndrome.	The Cleft palate-craniofacial journal : official publication of the American Cleft Palate-Craniofacial Association	10.1177/10556656231201834	Japón	Clinical/Case report	Sin financiación externa	No	H: 100%	1 niño soto s	2º molares superiores	14 años	0	2 impactaciones		1	Si (Soto)	Aquí la “patogenicidad” es de NSD1 para Sotos; la impactación/alteración eruptiva se interpreta como manifestación del síndrome, no como causa de inclusión aislada no sindrómica.	mutations in the NSD 1 gene (c.5020T >G,p.C1674G)	Whole-exome sequencing	Si (Soto)	18	Hipodoncia de 2ºPM, 2ºM fueron alineados	Describimos el tratamiento ortodóncico de un niño japonés con síndrome de Sotos causado por mutaciones en el gen NSD1, que presentaba hipodoncia severa, impactación de los segundos molares superiores, resalte excesivo y una relación maxilar-base de clase III esquelética.	SI
	Devi, M. S. Anjana; Padmanabhan, Sridevi	2019	Role of polymorphisms of MSX1 and PAX9 genes in palatal impaction of maxillary canines.	Journal of orthodontics	10.1177/1465312518820537	India	observacional caso-control transversal	Sin financiación externa	No	M:66% H:34%	Fifty Asian patients with palatally impacted canines. 25 (Ia)-caninos impactados 25 (Ib)-canino+agenesia 3ºM	Caninos incluidos	11 a 35 años	0	Caninos		100	Si	Muestra aumento de riesgo (p.ej., MSX1 rs12532 AG OR≈11.2; PAX9 rs2073247 CT OR≈4.38). Esto no equivale a “variante patogénica”, sino marcador de riesgo.	MSX1 rs12532;PAX9 rs 2073247	Colección de saliva. Extracción de ADN. PCR. Se realizó la genotipificación mediante ensayos de polimorfismo de un solo nucleótido TaqMan (Applied Biosystems, Forster City, CA, EE. UU.). Los SNP estudiados fueron rs 2073247 (PAX 9) y rs 12532 (MSX1). Los resultados esperados de la genotipificación fueron CC, CT y TT para rs 2073247 y AG, GG y AA para rs 12532.	NO	ND	El polimorfismo MSX1 rs12532 presentó los genotipos AG, GG y AA. El genotipo AA fue el más común en el grupo control, mientras que el genotipo AG se encontró en el 42 % de los casos y el 8 % de los controles, mostrando una diferencia estadísticamente significativa (P = 0,001). Esto demostró que los individuos con el genotipo AG parecían ser más susceptibles a desarrollar impactación palatina (OR …	Estos resultados sugieren que los polimorfismos rs12532 y rs2073247 de los genes MSX1 y PAX9 están asociados positivamente con la impactación palatina de los caninos maxilares. Estudios futuros que investiguen otros SNP de estos genes en una muestra más amplia de diferentes poblaciones podrían proporcionar información concluyente.	SI
	S. Papadopoulos 1, Yo Ziakas 1, E. Panteris 2, Un Chatzigianni	2025	The genetic basis of tooth impaction: a systematic review	Clin Oral Investig.	10.1007/s00784-025-06520-0		Review	HEAL-Link Grecia.	No	ND	ND	Todas inclusiones	ND	ND	CS,3ºM, general, uno morfogenesis craneofacial		6798	No	“Polimorfismos en MSX1/PAX9/AXIN2 (y otros) se asocian con riesgo de inclusión; evidencia de susceptibilidad, no causalidad mendeliana.”	MSX1 rs12532, PAX9 rs4904210 y rs2073247, AXIN2 rs2240308, así como MSX2 rs4868444 y ARNT2 rs140220410	estudios de asociación de todo el genoma (GWAS), reacción en cadena de la polimerasa en tiempo real (RT-PCR) y otros.	NO	ND	En total, 15 estudios cumplieron los criterios de inclusión. Se destacaron varios genes importantes, y las mutaciones y el polimorfismo en estos genes mostraron un aumento en el riesgo de impactación dental. Específicamente, MSX1 rs12532, PAX9 rs4904210 y rs2073247, AXIN2 rs2240308, así como MSX2 rs4868444 y ARNT2 rs140220410 revelaron una asociación significativa con la impactación de caninos, t…	Genes clave, como MSX1, PAX9 y AXIN2, parecen desempeñar un papel significativo en el desarrollo de la impactación dental. La evidencia limitada sugiere que los ARN largos no codificantes y el tipo de grupo sanguíneo del individuo también podrían ser posibles biomarcadores de la impactación dental. Sin embargo, los resultados son contradictorios: algunos estudios muestran fuertes asociaciones, mi…	SI
	Sajnani, Anand K.; King, Nigel M.	2012	The sequential hypothesis of impaction of maxillary canine - a hypothesis based on clinical and radiographic findings.	Journal of cranio-maxillo-facial surgery : official publication of the European Association for Cranio-Maxillo-Facial Surgery	10.1016/j.jcms.2012.02.004	China	Observacional descriptivo transversal	ND	ND	ND	26.039 niños y adolescentes que habían asistido a las Clínicas de Odontología Pediátrica y Ortodoncia del Hospital Dental Príncipe Felipe entre febrero de 1982 y febrero de 2009.	Caninos incluidos	15.1	4.3	Caninos incluidos unilaterales o bilaterales		533	NO	“Trabajo etiológico/hipotético sin evidencia genética específica; no se puede inferir patogenicidad de genes.”	ND	ND	NO	ND	Este estudio reveló que el 17,6 % de los casos con impactaciones bilaterales mostraron un patrón opuesto de impactación entre ambos lados, con un canino impactado vestibularmente mientras que el canino del otro lado lo estaba palatinamente.	La hipótesis secuencial proporciona una secuencia en la que las dos teorías más aceptadas, es decir, la teoría genética y la teoría de la guía, podrían actuar en diferentes etapas del desarrollo del canino maxilar y las estructuras circundantes. Postula que los caninos maxilares impactados tanto por vestibular como por paladar comparten etiologías similares. El papel de la genética, así como otro…	SI
	Haolin Zhou 1 2, Nanqing Fu 1, Yuan Tian 1 2, Nini Zhang 2, Qin Fan 1 2, Fengjiao Zeng 1 2, Yueyue Wang 1 3, Guohui Bai 1 2, Bin Chen	2024	Transcriptome Sequencing of Gingival Tissues from Impacted Third Molars Patients Reveals the Alterations of Gene Expression	Comb Chem High Throughput Screen	10.2174/0113862073256803231114095626.	China	Caso-control	This research was supported by Construction Projects of Medical Biomaterial Research & Development Talent Base in Guizhou Province and Zunyi City_x0006_No. [2018]3, and No. [2019]69); Science and Technology Support Plan Project of Zunyi City_x0006_No. [2020] 293); Young scientific and technological talents growth project of Guizhou Provincial Department of Education_x0006_NO:Qian Jiao He KY (2022…	No conflicts	ND	Adultos sanos	3ºM impactados	ND	ND	3º molares incluidos		40	SI	“Cambios transcriptómicos compatibles con vías de mineralización/inflamación en contexto de molares impactados; no identifica variantes patogénicas.”	HLA-DRB4, CCL20, and CXCL8,SPRR2B, CLDN17, LCE3D and LCE3E were related to keratinocyte differentiation, IFITM5, and BGLAP were related to bone mineralization, UGT2B17	estudio transcriptómico (RNA-seq) con validación por qRT-PCR	NO	ND	Among the top up-regulated genes, HLA-DRB4, CCL20, and CXCL8 were strongly associated with immune response and signal transduction. Among the top down-regulated genes, SPRR2B, CLDN17, LCE3D and LCE3E were related to keratinocyte differentiation, IFITM5, and BGLAP were related to bone mineralization, UGT2B17 is associated with susceptibility to osteoporosis.	Overall, the sample size is only 14 family members, which is a limitation. Other than the EDARADD rs114632254, COL5A1 rs61735045, RSPO4 rs6140807, T rs117097130, and NELL rs141323787 genes were present in both affected and unaffected patients, signalizing that there is no guaranteed involvement of them in dental anomalies like tooth impaction.	SI
	Barbato E, Traversa A, Guarnieri R, Giovannetti A, Genovesi ML, Magliozzi MR, Paolacci S, Ciolfi A, Pizzi S, Di Giorgio R, Tartaglia M, Pizzuti A, Caputo V	2018	Whole exome sequencing in an Italian family with isolated maxillary canine agenesis and canine eruption anomalies	Arch Oral Biol 91:96–102.	https://doi.org/10.1016/j.archoralbio.2018.04.011	Italia	Transversal observacional	This work was supported by the Italian Ministry of Health [RC1701GC14, Ricerca Corrente 2017].	No conflicts	H:21.43% M:78.6%	Familia italiana	Caninos superiores	13-83	48	Caninos incluidos unilaterales o bilaterales		14	No	El paper apoya que EDARADD p.Ser103Phe (ya descrita en agenesia/oligodoncia) contribuye al fenotipo dental familiar; para los genes WNT (RSPO4/T/NELL1) la señal es más de susceptibilidad/modificación porque también aparecen en no afectados.	EDARADDrs114632254 2 COL5A rs61735045 RSPO4rs6140807 T rs117097130 NELL1 rs141323787	1) Whole exome sequencing was done in individual members of a single family.	NO	ND	14 miembros de la familia de los cuales, 8 sujetos fueron afectados por anomalías caninas: 4 por impactación palatina canina, ya sea monolateral o bilateral, 2 por agenesia canina, ya sea monolateral o bilateral, 2 por erupción ectópica canina, ambas monolaterales. 2) La variante heterocigótica en EDARADD rs114632254 se asoció con agenesia dental. 3) Los sujetos afectados III:1 y III:4, que mostr…	Overall, the sample size is only 14 family members, which is a limitation. Other than the EDARADD rs114632254, COL5A1 rs61735045, RSPO4 rs6140807, T rs117097130, and NELL rs141323787 genes were present in both affected and unaffected patients, signalizing that there is no guaranteed involvement of them in dental anomalies like tooth impaction.	SI
																	8145				2) Selected candidate variants were further analyzed by Sanger Sequencing.
																					3) Variants were PCR-amplified by using GoTaq G2 Flexi DNA polymerase and custom primers.
																					4) Sanger sequencing was performed by using the ABI BigDye Terminator Sequencing Kit V.3.1 as per the manufacturer's protocol and an ABI Prism 3500 Genetic Analyzers.
																					5) Sequence electropherograms were analyzed by using ChromasPro V.1.7.5.
																					6) Segregation analysis was performed on all family members for whom DNA was available.
